# Supplementary material for: 2-Amino-4-methyl­pyridinium (E)-3-carb­oxy­prop-2-enoate
Source: Acta Crystallogr Sect E Struct Rep Online. 2010 Jul 10;66(Pt 8):o1962–3. doi: 10.1107/S1600536810026292 (PMC3007340; doi:10.1107/S1600536810026292)
Supplement: Supplementary file 2 [file e-66-o1962-Isup2.hkl]

#
# h,k,l, Fc-squared, Fo-squared, sigma(Fo-squared) and status flag
#
data_I
_shelx_title ' mo_h66_0m in P2(1)/c  (100K)'
_shelx_refln_list_code          4
_shelx_F_calc_maximum      151.44
_exptl_crystal_F_000       472.00
_reflns_d_resolution_high  0.6887
 
loop_
 _symmetry_equiv_pos_as_xyz
 'x, y, z'
 '-x, y+1/2, -z+1/2'
 '-x, -y, -z'
 'x, -y-1/2, z-1/2'
 
_cell_length_a     5.0058
_cell_length_b    19.8140
_cell_length_c    11.2860
_cell_angle_alpha  90.000
_cell_angle_beta  108.332
_cell_angle_gamma  90.000
 
_shelx_F_squared_multiplier     1.000
 
loop_
 _refln_index_h
 _refln_index_k
 _refln_index_l
 _refln_F_squared_calc
 _refln_F_squared_meas
 _refln_F_squared_sigma
 _refln_observed_status
   1   0   0      355.12      320.89      7.79 o
   3   0   0      123.45      131.09      3.20 o
   4   0   0      930.16      879.83     23.70 o
   5   0   0       59.92       51.21      6.25 o
   6   0   0       79.18       80.78      8.69 o
   1   1   0      712.69      740.28     11.08 o
   2   1   0        5.55        4.69      0.92 o
   3   1   0      196.00      194.34      3.13 o
   4   1   0       53.78       58.21      4.11 o
   5   1   0      126.21      115.79      9.20 o
   6   1   0        0.09       -0.04      2.30 o
   0   2   0      751.75      760.18     20.83 o
   2   2   0     4259.85     4175.32    104.20 o
   3   2   0       31.08       44.43      2.18 o
   4   2   0       21.42       20.94      3.35 o
   5   2   0        2.84        4.93      2.18 o
   6   2   0      274.68      276.72     12.92 o
   1   3   0       65.17       76.30      2.72 o
   2   3   0     1178.68     1273.97     18.53 o
   3   3   0      132.72      125.17      5.64 o
   4   3   0      194.58      220.81      6.51 o
   5   3   0      180.16      176.41      7.18 o
   6   3   0       88.10       99.98      7.74 o
   0   4   0      293.31      325.00     10.59 o
   1   4   0      477.09      527.17     10.01 o
   2   4   0      260.05      313.19      8.03 o
   3   4   0       61.52       62.26      2.74 o
   4   4   0      468.74      516.68     10.54 o
   5   4   0      392.01      436.12      9.44 o
   6   4   0        0.00        0.30      2.52 o
   1   5   0     2660.42     2774.77     37.37 o
   2   5   0      175.07       82.20      6.36 o
   3   5   0      779.56      789.57     15.25 o
   4   5   0       15.97        7.49      2.05 o
   5   5   0      277.99      255.58      7.57 o
   6   5   0       15.52       14.00      3.70 o
   0   6   0      107.91       96.59      3.68 o
   1   6   0      234.18      221.79      4.69 o
   2   6   0       56.05       62.60      2.65 o
   3   6   0      260.82      281.85      8.07 o
   4   6   0        6.01        6.95      1.66 o
   5   6   0       84.18       80.59      4.86 o
   6   6   0      138.51      137.79      9.26 o
   1   7   0     6237.60     6550.75     86.16 o
   2   7   0       98.49      110.58      2.91 o
   4   7   0        5.29        7.50      1.78 o
   5   7   0        2.54        1.58      1.99 o
   6   7   0       44.89       48.23      5.80 o
   0   8   0      725.78      760.53     16.72 o
   1   8   0     1104.30     1117.99     16.88 o
   2   8   0      133.32      137.54      4.73 o
   3   8   0       14.95        5.76      3.09 o
   4   8   0      322.89      288.40      7.76 o
   5   8   0        0.05       -0.24      1.86 o
   6   8   0       40.96       41.10      6.91 o
   1   9   0       32.95       33.58      2.37 o
   2   9   0       74.35       65.37      3.20 o
   3   9   0       16.30       16.82      4.84 o
   4   9   0        7.35        1.25      1.48 o
   5   9   0       83.65       91.94     10.39 o
   6   9   0       30.96       22.33      3.42 o
   0  10   0      158.49      155.17      8.60 o
   1  10   0      387.94      436.19      7.10 o
   2  10   0       16.20       20.68      2.13 o
   3  10   0       73.42       68.12      4.00 o
   4  10   0       38.56       37.07      3.29 o
   5  10   0       41.21       42.86      4.50 o
   6  10   0      143.03      148.95      7.82 o
   1  11   0      172.42      178.82      5.29 o
   2  11   0      189.21      154.11      4.92 o
   3  11   0      352.76      381.57      9.02 o
   4  11   0       32.55       40.50      3.64 o
   5  11   0       24.76       14.27      3.09 o
   6  11   0        2.55       -1.64      2.25 o
   0  12   0       98.81      110.41      4.15 o
   1  12   0        6.27        5.25      1.08 o
   2  12   0        7.96        4.77      1.49 o
   3  12   0       47.41       38.99      3.34 o
   4  12   0        3.98        4.29      1.92 o
   5  12   0       36.01       26.59      4.04 o
   6  12   0       46.60       55.33      5.75 o
   1  13   0      202.61      214.97      5.80 o
   2  13   0        7.29        8.01      1.83 o
   3  13   0      240.76      185.88      6.32 o
   4  13   0      399.57      364.38      9.86 o
   5  13   0       25.50       26.98      6.05 o
   6  13   0        2.48        1.90      3.56 o
   0  14   0       31.96       41.07      3.12 o
   1  14   0       10.41       10.10      1.79 o
   2  14   0      324.30      300.28     13.73 o
   3  14   0       12.81        9.74      2.27 o
   4  14   0       39.33       44.22      4.31 o
   5  14   0        4.08        8.53      3.12 o
   6  14   0      116.83      120.95      8.42 o
   1  15   0      174.03      171.28      5.46 o
   2  15   0      212.16      211.74      8.10 o
   3  15   0       15.66       12.40      2.42 o
   4  15   0       30.31       20.71      3.27 o
   5  15   0       56.52       62.73      6.28 o
   0  16   0       77.11       88.43      4.63 o
   1  16   0        4.92        5.31      1.84 o
   2  16   0        2.95       -0.07      1.47 o
   3  16   0        4.71       -0.23      1.78 o
   4  16   0       42.44       28.87      3.68 o
   5  16   0       93.29      118.70      8.13 o
   1  17   0       83.21       95.52      4.95 o
   2  17   0       72.93       69.11      4.52 o
   3  17   0        2.72        3.18      2.51 o
   4  17   0        9.21        8.02      2.74 o
   5  17   0       12.88       19.48      4.31 o
   0  18   0       44.23       48.12      7.16 o
   1  18   0      740.12      740.32     14.38 o
   2  18   0        1.70       -0.35      1.76 o
   3  18   0        2.07        1.96      2.14 o
   4  18   0        2.14       -0.11      2.62 o
   5  18   0      143.36      163.71      9.93 o
   1  19   0      533.94      532.39     11.71 o
   2  19   0        4.07        7.12      2.33 o
   3  19   0       34.87       28.14      3.68 o
   4  19   0       48.47       65.64      6.30 o
   5  19   0       44.08       52.36      6.32 o
   0  20   0      598.71      564.93     25.05 o
   1  20   0      457.38      462.87     15.79 o
   2  20   0       65.09       70.78      4.97 o
   3  20   0        2.48        1.68      2.33 o
   4  20   0       98.68      113.05      8.06 o
   1  21   0      163.36      154.84      8.76 o
   2  21   0        0.88       -1.97      1.97 o
   3  21   0        1.41        3.44      2.46 o
   4  21   0      121.73      126.13      8.87 o
   0  22   0      765.18      778.79     32.61 o
   1  22   0       38.36       38.61      5.67 o
   2  22   0       98.48      101.32      6.20 o
   3  22   0       42.35       42.08      5.20 o
   4  22   0       19.68       21.69      4.71 o
   1  23   0       16.37       11.28      3.93 o
   2  23   0       31.39       29.57      9.55 o
   3  23   0      107.93      105.12      7.84 o
   4  23   0       30.23       20.67      7.36 o
   0  24   0     1449.38     1442.89     52.73 o
   1  24   0       90.64       81.12      9.14 o
   2  24   0        3.92        0.40      3.34 o
   3  24   0        1.41       -2.95      2.95 o
   1  25   0      101.25       92.45      8.99 o
   2  25   0      102.98      104.19      9.56 o
   3  25   0        9.51        8.16      4.74 o
   0  26   0       90.34       85.25     12.61 o
   1  26   0       20.72       17.03      7.49 o
   2  26   0      138.27      149.17     11.61 o
   1  27   0      101.05       83.65      8.89 o
   2  27   0       57.62       72.44      8.79 o
   0  28   0       14.82       25.72      8.70 o
   1  28   0       31.06       29.87     14.79 o
  -7   1   1       22.46       26.83      4.41 o
  -6   1   1        5.40        1.98      2.31 o
  -5   1   1      247.64      246.93      6.29 o
  -4   1   1        2.38        2.16      0.72 o
  -3   1   1      108.99      130.47      3.88 o
  -1   1   1     1813.86     1875.67     25.69 o
   0   1   1     1139.17     1187.40     31.96 o
   1   1   1      529.19      462.40     22.35 o
   2   1   1      357.28      228.70     11.06 o
   3   1   1      227.09      256.09      6.79 o
   4   1   1        8.95        5.27      1.82 o
   5   1   1      200.04      172.01      7.22 o
   6   1   1      120.34      122.29      7.51 o
  -7   2   1       56.61       68.02      8.64 o
  -6   2   1       12.89       13.42      3.01 o
  -5   2   1       12.90        7.16      2.20 o
  -4   2   1        5.33        7.32      1.23 o
  -3   2   1     2038.35     2158.02     28.67 o
  -2   2   1      389.29      374.96     20.17 o
  -1   2   1      134.71      140.34      5.56 o
   0   2   1      175.02      161.26      3.26 o
   1   2   1       11.48       12.53      3.15 o
   2   2   1     1339.88     1497.20     21.69 o
   3   2   1        9.96       13.42      1.77 o
   4   2   1      225.90      249.13      7.62 o
   5   2   1      499.42      460.45     16.46 o
   6   2   1       98.20       94.89      6.76 o
  -6   3   1        4.29        2.27      2.39 o
  -5   3   1       69.57       64.82      4.05 o
  -4   3   1       88.32      100.83      3.56 o
  -3   3   1      599.78      598.96      8.54 o
  -2   3   1     4425.40     4662.51     63.52 o
  -1   3   1     6431.23     6685.20    124.69 o
   0   3   1      841.09      850.10     17.06 o
   1   3   1     2314.07     2310.01     28.60 o
   2   3   1        5.11        2.45      1.15 o
   3   3   1      198.51      190.95      8.65 o
   4   3   1      262.75      250.32      6.24 o
   5   3   1      526.73      508.29     12.90 o
   6   3   1       62.40       69.16      6.76 o
  -6   4   1       30.27       24.64      4.29 o
  -5   4   1      561.21      518.80     10.57 o
  -4   4   1        1.76        3.41      1.20 o
  -3   4   1       20.06       24.13      1.20 o
  -2   4   1        5.25        6.46      0.80 o
  -1   4   1    22935.02    20393.47    491.33 o
   0   4   1        0.37       -0.09      0.62 o
   1   4   1       17.10       21.66      1.15 o
   2   4   1      265.97      267.98      7.14 o
   3   4   1      226.99      223.09      6.38 o
   4   4   1       60.96       67.18      3.63 o
   5   4   1       29.27       27.19      3.97 o
   6   4   1       49.12       58.61      6.31 o
  -6   5   1       90.32      108.44      5.69 o
  -5   5   1        1.87        2.31      1.50 o
  -4   5   1       51.28       58.63      3.24 o
  -3   5   1      250.02      237.21      6.89 o
  -2   5   1      472.17      530.66     10.05 o
  -1   5   1     5860.02     5924.79     89.03 o
   0   5   1      789.47      864.83     14.63 o
   1   5   1      572.14      643.95      8.22 o
   2   5   1      260.93      245.30      6.48 o
   4   5   1        1.20        3.57      1.67 o
   5   5   1      437.84      425.07     15.22 o
   6   5   1       48.69       47.15      6.85 o
  -6   6   1      235.44      234.27      8.19 o
  -5   6   1       17.46       27.03      2.95 o
  -4   6   1      144.80      161.12      5.18 o
  -3   6   1      243.62      217.82      5.82 o
  -2   6   1        0.03        1.23      0.79 o
  -1   6   1       60.14       68.38      2.76 o
   0   6   1      306.02      299.40      6.22 o
   1   6   1     1257.00     1397.67     16.34 o
   2   6   1     2555.27     2718.22     33.89 o
   4   6   1       18.49       18.67      2.68 o
   5   6   1      219.03      228.19      7.49 o
   6   6   1       35.66       35.42      5.90 o
  -6   7   1       32.98       34.38      3.69 o
  -5   7   1       11.64       12.31      3.23 o
  -4   7   1       14.29       13.33      2.04 o
  -3   7   1       35.49       27.83      4.46 o
  -2   7   1       39.69       27.51      2.48 o
  -1   7   1       29.11       25.18      2.62 o
   0   7   1      253.54      313.97      5.78 o
   1   7   1     3120.86     3326.08     36.89 o
   2   7   1      623.45      587.50      9.24 o
   4   7   1        9.55       10.21      2.20 o
   5   7   1       20.51       14.65      2.56 o
   6   7   1        5.76        7.62      3.33 o
  -6   8   1       15.80       19.94      3.15 o
  -5   8   1      425.16      427.92     10.48 o
  -4   8   1      102.07      111.67      4.92 o
  -3   8   1        2.39        0.86      0.99 o
  -2   8   1      229.68      251.17      6.55 o
  -1   8   1       57.69       60.14      2.71 o
   0   8   1      404.09      489.60      8.32 o
   1   8   1       40.72       48.53      1.80 o
   2   8   1      258.49      273.81      5.69 o
   3   8   1        4.98        3.78      1.20 o
   4   8   1       59.04       76.27      5.03 o
   5   8   1        0.53        0.55      1.75 o
   6   8   1        8.56       15.19      4.03 o
  -6   9   1      184.87      187.78      7.64 o
  -5   9   1        3.52        5.56      2.48 o
  -4   9   1      107.27       65.28      5.34 o
  -2   9   1      510.08      563.88     11.78 o
  -1   9   1       51.91       53.20      2.73 o
   0   9   1       72.77       79.08      2.73 o
   1   9   1      178.01      176.75      3.48 o
   2   9   1      329.22      327.62      6.21 o
   3   9   1      302.21      326.73      8.02 o
   4   9   1      155.10      140.30      6.77 o
   5   9   1        0.20        1.52      1.96 o
   6   9   1       85.34       87.85      7.72 o
  -6  10   1       33.99       33.01      4.36 o
  -5  10   1       25.74       25.27      3.17 o
  -4  10   1       18.71       18.26      3.27 o
  -3  10   1      343.38      216.35      8.12 o
  -2  10   1       37.49       45.52      2.89 o
  -1  10   1       14.11       21.19      1.94 o
   0  10   1      290.37      300.33      4.99 o
   1  10   1      658.86      639.17      8.80 o
   2  10   1      898.96      868.05     12.94 o
   3  10   1        9.15        9.62      1.93 o
   4  10   1        8.00        9.09      2.42 o
   5  10   1       23.72       16.80      3.44 o
   6  10   1        0.00       -1.91      2.95 o
  -6  11   1      218.75      237.62      9.88 o
  -5  11   1       37.76       42.65      3.97 o
  -4  11   1      376.58      370.94      9.41 o
  -3  11   1       39.72       49.13      4.23 o
  -2  11   1      552.13      526.21     11.70 o
  -1  11   1      172.66      164.22      4.65 o
   0  11   1      599.71      693.69      9.44 o
   1  11   1       19.85       23.97      2.14 o
   2  11   1       85.84       67.86      4.74 o
   3  11   1       75.39       79.01      4.54 o
   4  11   1        3.17        5.57      4.07 o
   5  11   1       41.74       48.24      4.85 o
   6  11   1      177.55      167.01     10.97 o
  -6  12   1       51.25       72.37      6.36 o
  -5  12   1      234.38      229.28     11.17 o
  -4  12   1        0.01        1.20      1.72 o
  -3  12   1      161.44      136.29      5.12 o
  -2  12   1       67.53       69.44      3.85 o
  -1  12   1       31.95       35.47      2.59 o
   0  12   1      789.46      820.02     10.97 o
   1  12   1      271.82      314.62      5.44 o
   2  12   1       34.14       40.81      3.10 o
   3  12   1        0.00       -0.10      1.45 o
   4  12   1      243.26      236.12      8.74 o
   5  12   1        0.10        0.26      2.21 o
   6  12   1        0.00        4.82      2.71 o
  -6  13   1        9.35       18.61      4.07 o
  -5  13   1       29.67       29.62      3.90 o
  -4  13   1       12.05        7.14      2.78 o
  -3  13   1      157.04      147.44      8.07 o
  -2  13   1       72.43       69.28      3.97 o
  -1  13   1      215.26      183.90      5.28 o
   0  13   1      617.87      661.05      9.43 o
   1  13   1      154.77      157.35      3.65 o
   2  13   1       14.14       15.11      2.28 o
   3  13   1       48.37       23.25      3.81 o
   4  13   1       39.22       36.21      4.17 o
   5  13   1        1.93        0.44      2.60 o
  -6  14   1      131.48      161.58     10.08 o
  -5  14   1       11.63       13.77      4.02 o
  -4  14   1       94.57      110.52      6.10 o
  -3  14   1      141.23       99.48      6.49 o
  -2  14   1       11.85       14.09      2.11 o
  -1  14   1       14.27       12.53      1.82 o
   0  14   1      312.03      321.09      5.82 o
   1  14   1        0.22       -0.81      1.16 o
   2  14   1       41.00       37.61      3.21 o
   3  14   1       17.19       14.77      2.52 o
   4  14   1        0.21        0.01      2.23 o
   5  14   1        0.19       -1.41      2.46 o
  -6  15   1      366.90      425.89     19.77 o
  -5  15   1        1.23        0.02      2.22 o
  -4  15   1        9.02       10.16      4.11 o
  -3  15   1       28.07       22.59      2.98 o
  -2  15   1      927.32      902.73     19.60 o
  -1  15   1       19.64       25.41      3.23 o
   0  15   1        2.57        3.87      1.10 o
   1  15   1        3.47        4.77      1.60 o
   2  15   1       65.32       67.95      4.34 o
   3  15   1        7.91       10.97      2.72 o
   4  15   1        3.65        9.69      4.04 o
   5  15   1       10.93       17.35      3.96 o
  -5  16   1      359.13      416.62     14.32 o
  -4  16   1        1.42        3.05      2.37 o
  -3  16   1       22.43       20.29      3.25 o
  -2  16   1      232.79      239.20     12.13 o
  -1  16   1        0.26        0.69      1.65 o
   0  16   1       11.21       10.98      1.63 o
   1  16   1      289.03      316.87      8.02 o
   2  16   1      193.82      188.82      6.46 o
   3  16   1        0.26        0.65      2.05 o
   4  16   1      158.93      134.52     10.37 o
   5  16   1      108.20      132.72     13.68 o
  -5  17   1        5.43        9.23      3.06 o
  -4  17   1        0.15       -0.86      2.19 o
  -3  17   1       13.13        9.74      2.47 o
  -2  17   1      125.29      123.43      5.68 o
  -1  17   1       53.10       53.73      3.88 o
   0  17   1      766.38      832.72     21.81 o
   1  17   1      133.70      141.27      9.41 o
   2  17   1       86.81       79.47      4.95 o
   3  17   1      169.97      165.23      8.17 o
   4  17   1      124.26      120.61      7.89 o
   5  17   1        5.37        6.66      3.55 o
  -5  18   1       60.53       61.58      6.85 o
  -4  18   1       12.34       12.77      3.05 o
  -3  18   1       18.58       15.53      2.95 o
  -2  18   1        3.06        0.93      1.78 o
  -1  18   1      403.14      399.22     12.90 o
   0  18   1       83.32       91.59      6.95 o
   1  18   1      427.87      409.87      9.76 o
   2  18   1      332.74      324.42      9.03 o
   3  18   1        8.91        5.70      3.46 o
   4  18   1        1.01        1.75      2.90 o
   5  18   1        0.05       -2.97      2.97 o
  -5  19   1       31.10       31.12      6.34 o
  -4  19   1       33.68       36.81      4.45 o
  -3  19   1       72.15       70.11      5.17 o
  -2  19   1        5.64        5.00      2.14 o
  -1  19   1      121.91      114.79      5.65 o
   0  19   1       25.86       26.40      4.17 o
   1  19   1       89.58       81.73      5.70 o
   2  19   1       58.73       54.30      5.01 o
   3  19   1       28.40       22.83      3.93 o
   4  19   1       12.96       11.13      3.83 o
   5  19   1      200.80      227.96     11.54 o
  -5  20   1       64.28       79.35     17.08 o
  -4  20   1        7.56        6.16      3.01 o
  -3  20   1       74.02       81.24      5.69 o
  -2  20   1       42.52       38.61      3.82 o
  -1  20   1      939.95      949.19     20.60 o
   0  20   1      243.86      255.01     10.99 o
   1  20   1      100.65       85.90      8.25 o
   2  20   1       30.27       28.86      4.16 o
   3  20   1       54.39       61.46     10.54 o
   4  20   1      141.68      167.78      9.95 o
  -4  21   1      128.36      152.21      8.40 o
  -3  21   1        1.68        2.89      2.53 o
  -2  21   1       43.86       38.61      3.92 o
  -1  21   1        8.14        9.23      3.31 o
   0  21   1      101.88      122.32      8.82 o
   1  21   1        4.56        0.61      2.47 o
   2  21   1        0.03       -2.71      2.71 o
   3  21   1       40.22       40.90      5.10 o
   4  21   1      203.89      195.95     12.52 o
  -4  22   1        2.03        3.43      3.36 o
  -3  22   1      557.35      589.83     14.53 o
  -2  22   1      135.95      138.09      7.67 o
  -1  22   1      130.45      137.28      9.68 o
   0  22   1      199.62      213.49     10.59 o
   1  22   1       27.68       24.09      8.18 o
   2  22   1        0.00       -0.86      3.16 o
   3  22   1        6.23        3.20      3.14 o
   4  22   1        2.57        4.92      3.86 o
  -4  23   1        0.17       -1.15      4.70 o
  -3  23   1        8.74        0.73      2.75 o
  -2  23   1       99.47      100.54      8.93 o
  -1  23   1      127.40      127.94      9.81 o
   0  23   1      108.73      112.16      8.96 o
   1  23   1        0.21        1.79      2.96 o
   2  23   1        0.00        0.22      3.52 o
   3  23   1       27.44       32.22      5.32 o
  -3  24   1       98.49       84.67      6.31 o
  -2  24   1       47.80       46.17      6.71 o
  -1  24   1      203.66      203.93     12.45 o
   0  24   1      164.48      182.95     12.11 o
   1  24   1       18.32       14.68      4.30 o
   2  24   1        3.62        6.19      6.11 o
   3  24   1       11.06       13.05      5.36 o
  -3  25   1        2.85        6.91      6.44 o
  -2  25   1       55.74       62.82     10.29 o
  -1  25   1       49.45       51.21      6.71 o
   0  25   1      216.32      193.54     11.05 o
   1  25   1        0.15        0.14      3.82 o
   2  25   1        5.97        3.91      4.24 o
   3  25   1      172.66      175.92     13.43 o
  -3  26   1       44.05       43.00     11.22 o
  -2  26   1       39.28       30.29      6.16 o
  -1  26   1       15.54        5.55      8.02 o
   0  26   1        1.51        0.54      3.41 o
   1  26   1       32.60       30.95      5.94 o
   2  26   1      204.63      223.69     12.96 o
  -2  27   1       61.68       50.16     11.05 o
  -1  27   1       91.86       87.31     12.61 o
   0  27   1       59.26       49.39      7.29 o
   1  27   1      134.87      119.01     14.56 o
   2  27   1       20.25       19.61      5.74 o
  -1  28   1       52.98       51.62     10.92 o
   0  28   1        7.58        6.61      4.38 o
   1  28   1       61.28       75.00     13.87 o
  -7   0   2       30.41       36.09      6.84 o
  -6   0   2        1.40       -2.08      2.93 o
  -5   0   2      164.83      173.95      5.38 o
  -4   0   2      128.67      132.60      5.74 o
  -3   0   2      597.22      642.58     16.79 o
  -2   0   2      275.72      266.52      8.02 o
  -1   0   2       55.97       74.51      3.53 o
   0   0   2     5703.85     3034.13     83.72 o
   1   0   2        8.23        4.34      1.73 o
   2   0   2       11.24       14.15      4.65 o
   3   0   2      727.26        0.75      1.51 o
   4   0   2     3982.42     3964.86     92.11 o
   5   0   2       36.46       40.95     11.01 o
   6   0   2       34.57       42.76      6.72 o
  -7   1   2       28.52       21.18      4.07 o
  -6   1   2        6.25        1.27      2.30 o
  -5   1   2        6.42        5.99      1.30 o
  -4   1   2      648.62      625.61     10.34 o
  -3   1   2      197.72      185.03      4.62 o
  -2   1   2     2123.77     2314.33     46.12 o
  -1   1   2        4.50        3.61      0.70 o
   0   1   2     9169.07     8780.32     87.92 o
   1   1   2      186.84      155.94      3.33 o
   2   1   2      568.31      573.87     10.56 o
   3   1   2       60.56        0.76      0.79 o
   4   1   2     1943.52     1838.31     34.97 o
   5   1   2        1.21       -0.17      1.87 o
   6   1   2      162.00      174.64      9.19 o
  -7   2   2       59.81       65.57      5.96 o
  -6   2   2        7.59       11.82      2.99 o
  -5   2   2       78.56       87.35      3.35 o
  -4   2   2      250.97      266.45      8.24 o
  -3   2   2     1178.95     1197.00     17.21 o
  -2   2   2      360.73      416.36     19.57 o
  -1   2   2      298.66      319.89      4.72 o
   0   2   2      235.96      213.26      3.21 o
   1   2   2     2908.50     2871.24     50.05 o
   2   2   2       73.13       91.86      4.00 o
   3   2   2      221.30        2.02      1.03 o
   4   2   2      202.14      193.40      8.32 o
   5   2   2       23.25       30.19      3.96 o
   6   2   2      161.74      177.06     12.05 o
  -7   3   2       25.38       24.26      4.82 o
  -6   3   2        0.42        1.64      1.70 o
  -5   3   2        3.16        1.91      1.24 o
  -4   3   2       80.63       69.80      3.72 o
  -3   3   2      197.49      209.22      4.95 o
  -2   3   2     3690.90     4050.83     49.50 o
  -1   3   2       26.33       28.54      1.68 o
   0   3   2     1690.52     1737.31     21.61 o
   1   3   2       73.23       75.67      2.49 o
   2   3   2     1361.64     1375.37     38.89 o
   3   3   2        2.07        0.82      1.09 o
   4   3   2      166.96      150.23      5.96 o
   5   3   2        0.60        1.29      2.31 o
   6   3   2       32.11       39.56      7.07 o
  -7   4   2        0.03        1.94      3.50 o
  -6   4   2        0.67        0.76      1.90 o
  -5   4   2        3.83        6.00      1.42 o
  -4   4   2       31.37       36.55      1.40 o
  -3   4   2      148.76      150.02      4.70 o
  -2   4   2      613.29      630.00      8.15 o
  -1   4   2    20403.73    19637.69    260.54 o
   0   4   2     1237.76     1254.45     16.06 o
   1   4   2      283.03      309.46      6.74 o
   2   4   2       55.96       44.74      5.42 o
   3   4   2        8.34        0.95      2.02 o
   4   4   2       86.75       78.29      5.71 o
   5   4   2        4.61        5.24      2.62 o
   6   4   2        8.08        8.36      3.54 o
  -7   5   2       11.16       13.42      4.20 o
  -6   5   2      118.69      128.96      6.48 o
  -5   5   2       79.94       77.18      4.41 o
  -4   5   2       52.97       51.82      2.68 o
  -3   5   2      375.58      395.65      6.41 o
  -2   5   2        0.48        2.12      0.70 o
  -1   5   2      835.02      876.75     11.49 o
   0   5   2       46.98       63.05      2.33 o
   1   5   2        0.70       -0.11      0.68 o
   2   5   2        1.00        0.11      0.86 o
   3   5   2      244.11      249.69      7.74 o
   4   5   2      101.34      100.86      6.18 o
   5   5   2      175.60      161.72      9.54 o
   6   5   2       77.43       74.77      7.13 o
  -6   6   2       14.67       11.34      2.97 o
  -5   6   2       13.64       11.08      2.11 o
  -4   6   2        0.69       -0.24      1.14 o
  -3   6   2        0.57        0.80      0.78 o
  -2   6   2      441.11      406.50     11.93 o
  -1   6   2      392.01      401.67      7.97 o
   0   6   2      661.75      781.33     13.86 o
   1   6   2     4058.25     4183.72     56.03 o
   2   6   2       41.36       42.99      2.54 o
   3   6   2        3.00        0.53      1.23 o
   4   6   2       17.30       13.29      2.02 o
   5   6   2        1.88        4.81      2.59 o
   6   6   2        3.67        5.75      3.22 o
  -6   7   2      411.27      416.40     10.77 o
  -5   7   2        5.29        8.93      2.01 o
  -4   7   2       32.59       38.88      2.93 o
  -3   7   2      300.16      306.83      7.53 o
  -2   7   2     1726.60     1782.66     25.60 o
  -1   7   2       49.31       49.47      3.11 o
   0   7   2     2005.01     2085.79     34.00 o
   1   7   2     1036.55     1125.47     15.04 o
   2   7   2       65.50       90.93      3.64 o
   3   7   2      515.85      523.04     10.34 o
   4   7   2      101.11       89.77      8.45 o
   5   7   2      579.92      595.71     17.01 o
   6   7   2        0.06       -0.18      2.85 o
  -6   8   2      320.34      312.83      9.24 o
  -5   8   2        8.50        9.14      2.28 o
  -4   8   2       46.35       35.24      3.14 o
  -3   8   2       11.31       13.30      2.05 o
  -2   8   2      299.43      308.57      8.67 o
  -1   8   2       37.03       28.47      1.96 o
   0   8   2      559.01      553.79     10.79 o
   1   8   2      107.91      109.61      3.13 o
   2   8   2       89.52       73.70      3.76 o
   3   8   2      382.04      386.65      8.53 o
   4   8   2       19.44       12.25      4.42 o
   5   8   2       12.94        8.61      3.05 o
   6   8   2        6.02        0.79      3.02 o
  -6   9   2      119.14      129.13     10.65 o
  -5   9   2      290.51      286.28      8.27 o
  -4   9   2      571.32      522.26     15.77 o
  -3   9   2        6.80        3.47      2.58 o
  -2   9   2     1183.02     1270.05     19.57 o
  -1   9   2      183.90      194.57      5.38 o
   0   9   2      599.65      653.65      9.91 o
   1   9   2      146.01      173.92      4.04 o
   2   9   2       77.53       79.27      2.94 o
   3   9   2       96.62       94.62      5.44 o
   4   9   2       12.11       12.51      2.63 o
   5   9   2        0.01        0.84      2.54 o
   6   9   2      102.91      134.39      9.67 o
  -6  10   2       26.11       22.86      3.39 o
  -5  10   2        5.08       11.24      2.49 o
  -4  10   2        9.91        7.53      1.87 o
  -3  10   2      545.46      495.05     12.59 o
  -2  10   2       22.05       19.46      2.00 o
  -1  10   2        0.64        0.37      0.63 o
   0  10   2        4.75        2.77      0.83 o
   1  10   2        0.00       -1.16      1.16 o
   2  10   2      244.92      242.76      6.28 o
   3  10   2      133.26      132.96      6.08 o
   4  10   2        4.97        6.78      2.33 o
   5  10   2      117.76      128.25      7.02 o
   6  10   2       42.24       49.33      7.68 o
  -6  11   2        6.80        7.23      2.69 o
  -5  11   2       27.09       24.20      5.00 o
  -4  11   2       63.70       60.36      3.99 o
  -3  11   2       13.62       13.91      2.03 o
  -2  11   2       51.13       70.48      4.11 o
  -1  11   2        4.30        4.34      1.33 o
   0  11   2      659.92      675.53     10.29 o
   1  11   2     1113.08     1219.58     16.83 o
   2  11   2       18.43       17.23      2.01 o
   3  11   2        1.05        2.52      1.85 o
   4  11   2       35.66       35.61      8.67 o
   5  11   2       69.39       69.06      6.05 o
   6  11   2        1.25        3.87      4.91 o
  -6  12   2       87.50      109.62      6.72 o
  -5  12   2        8.12       11.24      2.63 o
  -4  12   2        8.11        3.25      1.73 o
  -3  12   2       41.39       45.54      3.40 o
  -2  12   2        0.00        0.29      1.08 o
  -1  12   2        5.16        3.59      1.19 o
   0  12   2      462.11      478.63      7.44 o
   1  12   2        5.66        5.44      2.02 o
   2  12   2        1.17        2.27      1.73 o
   3  12   2        2.94        2.30      1.98 o
   4  12   2        0.19        0.95      2.11 o
   5  12   2       31.75       34.27      4.66 o
  -6  13   2       24.28       18.08      6.32 o
  -5  13   2       18.20       18.65      3.20 o
  -4  13   2       88.12       91.27      5.30 o
  -3  13   2       33.40       31.09      2.99 o
  -2  13   2       43.00       46.41      3.69 o
  -1  13   2      875.34      943.69     18.07 o
   0  13   2      945.19     1050.18     13.81 o
   1  13   2      288.23      311.39      6.28 o
   2  13   2       77.32       83.51      5.22 o
   3  13   2      150.83      133.99      6.74 o
   4  13   2        0.13       -1.11      2.10 o
   5  13   2       21.92       23.84      4.22 o
  -6  14   2       30.13       38.49      6.09 o
  -5  14   2        9.52        7.44      3.54 o
  -4  14   2       18.82       25.95      3.46 o
  -3  14   2        6.42        4.03      1.93 o
  -2  14   2       58.59       45.87      3.32 o
  -1  14   2        0.04        2.06      1.26 o
   0  14   2      218.54      221.32      4.78 o
   1  14   2        0.68        2.22      1.71 o
   2  14   2      156.25      160.70      6.55 o
   3  14   2       17.77       21.71      3.29 o
   4  14   2        2.21        3.26      2.50 o
   5  14   2       19.92       19.88      4.17 o
  -6  15   2       40.42       50.73      6.93 o
  -5  15   2        6.60        4.92      2.58 o
  -4  15   2      113.06      111.45      6.07 o
  -3  15   2       28.18       28.31      3.16 o
  -2  15   2     1098.11     1017.83     17.86 o
  -1  15   2        2.21        5.17      1.54 o
   0  15   2      159.22      165.40      4.79 o
   1  15   2      186.10      184.62      6.76 o
   2  15   2       74.22       75.60      5.36 o
   3  15   2       31.05       25.82      5.60 o
   4  15   2       35.14       35.83      6.42 o
   5  15   2       47.17       52.03     11.56 o
  -5  16   2       59.24       58.35      6.02 o
  -4  16   2       30.60       32.49      3.98 o
  -3  16   2       26.61       24.71      3.13 o
  -2  16   2      680.30      647.52     13.04 o
  -1  16   2      212.12      217.50      6.31 o
   0  16   2        0.45        1.13      1.16 o
   1  16   2       22.24       23.81      3.08 o
   2  16   2        6.84        0.97      1.89 o
   3  16   2       12.78       12.33      4.47 o
   4  16   2        1.56        3.11      2.77 o
   5  16   2        0.18        1.46      3.18 o
  -5  17   2       73.24       92.51      8.30 o
  -4  17   2       40.44       38.36      4.11 o
  -3  17   2       71.37       77.53      5.87 o
  -2  17   2        2.22        2.85      1.72 o
  -1  17   2      298.23      304.30      7.94 o
   0  17   2       16.59       22.15      2.92 o
   1  17   2       23.09       27.95      3.46 o
   2  17   2       52.57       30.69      3.87 o
   3  17   2      507.29      480.51     13.87 o
   4  17   2       24.30       26.39      4.51 o
   5  17   2        3.58        3.35      4.20 o
  -5  18   2       42.60       49.40      5.87 o
  -4  18   2      180.63      218.65      8.41 o
  -3  18   2        2.18        1.34      1.92 o
  -2  18   2       35.37       30.63      3.25 o
  -1  18   2      282.36      282.05      7.79 o
   0  18   2       78.09       76.06      6.38 o
   1  18   2        0.50       -0.81      1.82 o
   2  18   2        0.60        2.30      2.31 o
   3  18   2      165.59      171.82      9.16 o
   4  18   2        3.19        0.01      3.00 o
   5  18   2        1.51       -1.16      3.42 o
  -5  19   2       13.04       13.36      3.88 o
  -4  19   2       14.25       15.13      3.39 o
  -3  19   2      283.39      276.96      8.71 o
  -2  19   2        0.00       -0.21      1.69 o
  -1  19   2      115.79      129.40      6.09 o
   0  19   2       60.86       62.97     10.63 o
   1  19   2        4.24        0.04      2.49 o
   2  19   2       37.40       43.50      4.66 o
   3  19   2        6.76        0.64      2.63 o
   4  19   2       11.94        4.98      3.79 o
  -5  20   2        4.24        9.53      3.73 o
  -4  20   2       25.76       31.55      4.84 o
  -3  20   2        5.44        2.08      2.27 o
  -2  20   2       20.05       16.06      2.78 o
  -1  20   2      622.76      606.34     13.07 o
   0  20   2       61.24       68.98      9.02 o
   1  20   2       33.65       34.53      5.17 o
   2  20   2        2.88        5.18      2.75 o
   3  20   2       23.22       27.54      4.55 o
   4  20   2      453.15      485.83     15.75 o
  -4  21   2        2.91        1.57      3.02 o
  -3  21   2       35.73       38.71      4.78 o
  -2  21   2      250.48      264.14      8.46 o
  -1  21   2      399.77      409.67     14.91 o
   0  21   2        9.12        6.85      3.10 o
   1  21   2        5.08       -2.44      2.44 o
   2  21   2        1.65        0.57      2.68 o
   3  21   2      152.90      140.48     15.73 o
   4  21   2       43.00       30.51      5.41 o
  -4  22   2        2.01        5.38      3.42 o
  -3  22   2       77.18      103.71      7.74 o
  -2  22   2       14.65       13.80      3.32 o
  -1  22   2       15.22       13.59      3.81 o
   0  22   2       89.48       86.17     13.56 o
   1  22   2       46.06       38.63      5.78 o
   2  22   2        1.19        0.79      3.38 o
   3  22   2       48.36       42.00      5.78 o
   4  22   2       63.98       82.65      7.99 o
  -4  23   2       65.76       67.69      7.09 o
  -3  23   2      138.32      144.68     15.06 o
  -2  23   2        2.53        3.37      3.30 o
  -1  23   2       14.94       13.86      7.44 o
   0  23   2      534.94      527.15     18.30 o
   1  23   2        2.22       -2.69      2.77 o
   2  23   2       19.49       10.79      4.52 o
   3  23   2        2.15       -1.25      9.37 o
  -3  24   2        0.09       -0.86      3.08 o
  -2  24   2       17.62       27.44      8.04 o
  -1  24   2       31.12       26.60      5.23 o
   0  24   2      275.36      290.54     13.31 o
   1  24   2       68.99       70.76     11.54 o
   2  24   2      121.03      118.36     10.36 o
   3  24   2      237.66      254.85     14.30 o
  -3  25   2      107.34      129.70     11.26 o
  -2  25   2       43.65       34.92      8.93 o
  -1  25   2       70.04       56.91     10.64 o
   0  25   2       25.39       21.94      4.91 o
   1  25   2        0.87        0.52      3.60 o
   2  25   2       24.37       17.21     13.92 o
   3  25   2        1.14        2.20      5.05 o
  -3  26   2        7.58       -0.14      5.59 o
  -2  26   2       17.40       30.41      9.26 o
  -1  26   2       56.05       60.50     11.05 o
   0  26   2       32.23       32.82      5.90 o
   1  26   2       42.00       46.56      6.92 o
   2  26   2        6.00        3.28      4.29 o
  -1  27   2       67.17       47.81     10.24 o
   0  27   2        0.00        2.72      3.69 o
   1  27   2        0.32       -3.31      3.84 o
   0  28   2        2.63        4.22      6.17 o
   1  28   2        0.36        4.15      4.46 o
  -7   1   3        2.48        2.33      3.00 o
  -6   1   3       33.79       32.52      2.64 o
  -5   1   3       11.63       10.95      1.90 o
  -4   1   3      135.93      143.83      5.60 o
  -3   1   3     1629.91     1734.81     23.47 o
  -2   1   3      101.71      123.82      3.93 o
  -1   1   3     1120.92     1117.40     15.89 o
   0   1   3       27.38       28.99      1.79 o
   1   1   3     1706.13     1865.92     30.92 o
   2   1   3      120.69      110.35      3.90 o
   3   1   3        0.65        3.45      1.42 o
   4   1   3       27.04       23.98      3.02 o
   5   1   3       46.50       43.42      4.27 o
   6   1   3      204.70      205.34     19.98 o
  -7   2   3        3.94        4.22      3.03 o
  -6   2   3       21.20       18.92      4.29 o
  -5   2   3        4.66        3.09      1.51 o
  -4   2   3        3.61        3.78      1.39 o
  -3   2   3      875.70      900.03     13.54 o
  -2   2   3      105.99      120.87      3.32 o
  -1   2   3        0.00       -0.39      0.39 o
   0   2   3      747.25      745.84      8.56 o
   1   2   3     2486.33     2805.44     69.36 o
   2   2   3        0.15       -0.18      0.88 o
   3   2   3        4.37        2.98      1.40 o
   4   2   3        1.77        3.59      1.75 o
   5   2   3       42.81       34.86      5.89 o
   6   2   3       58.50       60.72      7.24 o
  -7   3   3       26.92       24.70      4.94 o
  -6   3   3       18.60       21.93      2.25 o
  -5   3   3        7.61        5.22      1.61 o
  -4   3   3        7.29       10.64      1.77 o
  -3   3   3       94.47       98.98      3.27 o
  -2   3   3      252.75      264.34      5.37 o
  -1   3   3     3215.88     3260.27     43.96 o
   0   3   3        1.45        0.56      0.72 o
   1   3   3      231.85      202.43      5.47 o
   2   3   3     1148.37     1301.30     20.43 o
   3   3   3      156.70      158.36      6.90 o
   4   3   3      459.88      451.97     12.99 o
   5   3   3        4.55        2.98      2.18 o
   6   3   3       38.88       32.87      5.02 o
  -7   4   3        4.84        7.03      3.75 o
  -6   4   3      141.22      155.24      6.67 o
  -5   4   3       26.35       33.62      2.36 o
  -4   4   3       46.52       46.95      3.16 o
  -3   4   3      365.03      381.00      8.09 o
  -2   4   3       32.83       27.04      1.26 o
  -1   4   3    11429.94    11122.05    118.67 o
   0   4   3      201.75      206.46      3.61 o
   1   4   3      295.36      340.03     11.02 o
   2   4   3       21.80       19.55      2.31 o
   3   4   3     3951.98     3778.95     62.67 o
   4   4   3        2.87        0.48      1.67 o
   5   4   3       38.44       35.01      5.81 o
   6   4   3       46.15       41.30      5.47 o
  -7   5   3        2.04        3.03      2.47 o
  -6   5   3      145.49      136.12      5.40 o
  -5   5   3      138.30      124.44      4.33 o
  -4   5   3        5.16        4.62      0.73 o
  -3   5   3       41.85       49.25      2.46 o
  -2   5   3      704.10      721.69      9.22 o
  -1   5   3      671.17      689.65      9.33 o
   0   5   3       51.94       50.79      2.13 o
   1   5   3        5.64        5.29      1.11 o
   2   5   3     1179.81     1247.30     17.35 o
   3   5   3      144.19      150.64      7.52 o
   4   5   3        5.20        5.00      1.87 o
   5   5   3       72.03       76.22      8.08 o
   6   5   3       22.12       17.63      4.26 o
  -7   6   3       66.49       67.21      5.14 o
  -6   6   3        0.20        1.33      1.64 o
  -5   6   3       12.59       12.46      2.46 o
  -4   6   3      312.97      323.05      7.27 o
  -3   6   3      210.68      226.36      4.03 o
  -2   6   3      199.99      223.45      4.00 o
  -1   6   3       33.19       36.51      1.44 o
   0   6   3      508.59      570.95     10.11 o
   1   6   3        2.66        3.23      1.51 o
   2   6   3      152.50      154.42      4.49 o
   3   6   3      152.31      164.78      5.37 o
   4   6   3        4.11        1.85      1.78 o
   5   6   3      572.68      598.29     17.26 o
   6   6   3       28.20       24.04      4.72 o
  -6   7   3        8.09        6.96      2.06 o
  -5   7   3      184.13      186.52      6.10 o
  -4   7   3      135.16      132.62      6.29 o
  -3   7   3      243.07      236.84      5.22 o
  -2   7   3      369.41      397.48      6.48 o
  -1   7   3      183.93      239.05      3.86 o
   0   7   3     1652.78     1769.73     22.17 o
   1   7   3      962.79      936.62     14.72 o
   2   7   3       23.32       27.91      2.75 o
   3   7   3      228.61      210.16      6.18 o
   4   7   3       99.45       87.45      6.45 o
   5   7   3        0.32        0.07      3.13 o
   6   7   3       85.96       93.33     13.78 o
  -6   8   3        5.68       10.44      2.52 o
  -5   8   3       16.06       20.81      2.58 o
  -4   8   3       56.83       52.45      3.38 o
  -3   8   3       30.15       22.81      2.69 o
  -2   8   3     2981.65     3013.05     42.30 o
  -1   8   3     1134.46     1285.59     16.80 o
   0   8   3      175.66      198.91      4.21 o
   1   8   3      104.49       51.48      5.87 o
   2   8   3       30.52       25.24      2.17 o
   3   8   3       13.97       20.11      2.38 o
   4   8   3        1.07        0.71      3.32 o
   5   8   3       46.73       62.54      6.28 o
   6   8   3       41.01       52.71      6.42 o
  -6   9   3        4.46        4.37      2.90 o
  -5   9   3       54.06       46.16      3.73 o
  -4   9   3        6.72        3.52      1.51 o
  -3   9   3       13.44       12.30      3.03 o
  -2   9   3     4054.85     4014.09     54.80 o
  -1   9   3     1794.11     1933.27     24.46 o
   0   9   3      221.54      233.93      4.79 o
   1   9   3      133.40      125.56      7.74 o
   2   9   3      150.25      149.13      5.92 o
   3   9   3        1.22        0.22      1.48 o
   4   9   3        3.11        3.25      2.16 o
   5   9   3        0.36        1.83      2.67 o
   6   9   3      123.69      139.04     10.18 o
  -6  10   3       30.18       39.78      4.05 o
  -5  10   3        2.87        2.63      2.40 o
  -4  10   3       53.07       39.30      3.17 o
  -3  10   3      312.72      327.14      9.40 o
  -2  10   3       22.26       21.02      2.09 o
  -1  10   3        5.19        5.01      1.11 o
   0  10   3      197.58      226.14      5.21 o
   1  10   3      818.84      791.89     27.21 o
   2  10   3        0.02       -1.51      1.51 o
   3  10   3       21.43       20.54      2.94 o
   4  10   3       12.69       14.30      5.84 o
   5  10   3       19.58       19.76      4.21 o
  -6  11   3        5.95        7.61      3.15 o
  -5  11   3        5.81        4.77      2.08 o
  -4  11   3       18.73       18.50      2.92 o
  -3  11   3     1418.36     1354.46     21.82 o
  -2  11   3      230.89      234.08      6.06 o
  -1  11   3      329.48      362.47      6.37 o
   0  11   3     3074.69     3180.63     39.14 o
   1  11   3      534.27      515.25      9.66 o
   2  11   3      174.07      173.19      4.87 o
   3  11   3        1.08        2.12      1.96 o
   4  11   3      192.84      216.77      8.61 o
   5  11   3       43.77       34.22      8.32 o
  -6  12   3      412.38      479.83     25.25 o
  -5  12   3       28.28       26.81      3.88 o
  -4  12   3        0.85        1.16      1.59 o
  -3  12   3      101.59      104.12      8.51 o
  -2  12   3      177.05      171.63      5.23 o
  -1  12   3      914.04     1028.36     20.39 o
   0  12   3      243.47      276.16      5.71 o
   1  12   3      142.21      160.57      7.02 o
   2  12   3       19.69       15.82      2.64 o
   3  12   3        1.79        6.23      2.66 o
   4  12   3        0.33        1.51      2.23 o
   5  12   3       32.11       34.64      5.33 o
  -6  13   3       62.28       65.08      6.20 o
  -5  13   3        8.58        9.73      2.53 o
  -4  13   3       28.99       30.82      3.24 o
  -3  13   3      177.62      188.07      6.14 o
  -2  13   3       28.14       30.00      2.68 o
  -1  13   3      276.12      287.17      7.79 o
   0  13   3        0.00       -0.75      0.79 o
   1  13   3       62.79       64.03      4.58 o
   2  13   3        2.41        1.81      1.88 o
   3  13   3       58.98       70.22      5.44 o
   4  13   3       54.62       56.07      5.36 o
   5  13   3        0.71        0.96      3.09 o
  -6  14   3       20.97       17.63      3.99 o
  -5  14   3      115.95      131.69     12.69 o
  -4  14   3      226.93      236.17      7.56 o
  -3  14   3      144.22      147.34      5.71 o
  -2  14   3     1185.98     1125.00     18.91 o
  -1  14   3       12.97       11.42      2.09 o
   0  14   3      281.06      317.94      6.57 o
   1  14   3      777.19      829.05     14.82 o
   2  14   3      235.65      248.67      8.50 o
   3  14   3        8.89        7.22      2.69 o
   4  14   3      179.19      184.02      9.13 o
   5  14   3       24.67       20.87      5.73 o
  -6  15   3       67.20       67.46      6.58 o
  -5  15   3      144.73      148.29      8.24 o
  -4  15   3       43.75       44.37      4.49 o
  -3  15   3       37.95       36.77      5.24 o
  -2  15   3      173.88      177.22      6.58 o
  -1  15   3      287.26      285.71      7.24 o
   0  15   3      315.86      350.34      7.27 o
   1  15   3       23.57       25.81      3.24 o
   2  15   3       81.52       90.20     11.84 o
   3  15   3       62.02       61.65      5.34 o
   4  15   3      112.40      115.96      7.94 o
   5  15   3       55.14       54.64      8.31 o
  -6  16   3       27.96       43.48      8.28 o
  -5  16   3        6.27        8.99      3.14 o
  -4  16   3       34.42       34.20      3.72 o
  -3  16   3       10.00       11.58      2.51 o
  -2  16   3     1361.75     1309.42     21.95 o
  -1  16   3      967.04      955.19     16.82 o
   0  16   3       19.56       20.51      2.45 o
   1  16   3       58.52       61.88      4.76 o
   2  16   3      144.79      157.71      7.00 o
   3  16   3        7.72        2.67      2.71 o
   4  16   3       12.36       15.46      3.76 o
   5  16   3       52.98       55.62      6.37 o
  -5  17   3       16.00        9.81      3.48 o
  -4  17   3        6.90        7.62      3.46 o
  -3  17   3       85.37       79.03      4.97 o
  -2  17   3       48.61       64.05      4.46 o
  -1  17   3        7.39        6.04      1.85 o
   0  17   3       16.74       17.58      2.32 o
   1  17   3        0.53        0.70      1.96 o
   2  17   3      239.03      207.70      8.33 o
   3  17   3       82.53       92.04     11.24 o
   4  17   3       63.11       54.29      5.98 o
   5  17   3       54.69       55.98     12.42 o
  -5  18   3        4.01        2.54      3.12 o
  -4  18   3      469.22      507.70     14.95 o
  -3  18   3       29.91       26.97      3.33 o
  -2  18   3        6.48        5.92      2.34 o
  -1  18   3      190.40      194.56      6.39 o
   0  18   3       17.94       20.50      3.68 o
   1  18   3        5.00        0.10      2.58 o
   2  18   3       42.42       46.39      4.91 o
   3  18   3      152.14      159.73     19.43 o
   4  18   3       54.17       56.43      6.33 o
  -5  19   3        4.25        4.20      3.25 o
  -4  19   3       85.97       75.28      6.53 o
  -3  19   3        8.16        6.79      2.68 o
  -2  19   3       91.37      102.32      6.00 o
  -1  19   3      444.43      430.78     12.43 o
   0  19   3        3.45        3.95      2.45 o
   1  19   3        1.99        1.42      2.71 o
   2  19   3        4.24        5.56      2.87 o
   3  19   3       96.74      112.34      8.76 o
   4  19   3        1.23        1.77      3.38 o
  -5  20   3       29.00       31.92      5.27 o
  -4  20   3       61.27       66.85      6.46 o
  -3  20   3        9.85       11.14      5.37 o
  -2  20   3        4.58        4.94      2.10 o
  -1  20   3      113.49      113.93      6.85 o
   0  20   3       93.01       99.36      7.88 o
   1  20   3       29.98       24.26      6.39 o
   2  20   3       81.16       78.20      6.36 o
   3  20   3      308.53      306.67     19.94 o
   4  20   3       31.07       20.02      4.75 o
  -4  21   3       44.93       48.30      5.76 o
  -3  21   3      182.61      193.98      9.68 o
  -2  21   3        5.82        7.22      2.81 o
  -1  21   3        9.57       10.11      3.40 o
   0  21   3      148.55      125.01      9.02 o
   1  21   3      261.91      262.82     12.12 o
   2  21   3       97.06       76.81      7.98 o
   3  21   3       36.52       27.30      6.07 o
   4  21   3        0.18        2.29      3.88 o
  -4  22   3       25.82       27.36      4.88 o
  -3  22   3        1.37       -0.40      2.70 o
  -2  22   3       34.80       37.43      5.21 o
  -1  22   3       36.23       29.09      4.93 o
   0  22   3      102.52      103.78      8.54 o
   1  22   3      210.78      203.18     11.02 o
   2  22   3      159.85      160.16     11.48 o
   3  22   3       72.74       61.74      8.50 o
  -4  23   3       24.80       24.09      4.87 o
  -3  23   3      127.95      144.19      9.28 o
  -2  23   3        3.37        1.09      4.14 o
  -1  23   3        1.21        2.03      3.96 o
   0  23   3        1.03        2.50      4.22 o
   1  23   3       19.06       13.21      9.20 o
   2  23   3       16.95        8.58      5.46 o
   3  23   3       55.06       64.72      8.75 o
  -4  24   3        9.70        8.71      6.04 o
  -3  24   3       34.10       34.58      9.43 o
  -2  24   3        5.29        7.88      6.19 o
  -1  24   3        4.47        3.40      4.82 o
   0  24   3       13.33       15.42      4.30 o
   1  24   3       35.40       25.99      5.33 o
   2  24   3       58.04       60.76      9.31 o
   3  24   3      226.91      261.76     14.72 o
  -3  25   3       57.43       63.89     18.02 o
  -2  25   3       96.34       87.68     13.03 o
  -1  25   3       24.62       25.51      7.88 o
   0  25   3        7.48        6.13      5.31 o
   1  25   3       60.83       50.08     10.99 o
   2  25   3        0.00       -2.76      4.06 o
  -3  26   3       41.75       48.85     11.03 o
  -2  26   3       27.39       18.21      7.72 o
  -1  26   3       81.95       70.79     11.92 o
   0  26   3        8.58       15.31      6.68 o
   1  26   3        0.33        1.87      5.40 o
   2  26   3       10.93        6.09      5.00 o
  -2  27   3        0.09       -2.68      4.68 o
  -1  27   3        0.94        0.15      5.23 o
   0  27   3       20.69       28.04      8.72 o
   1  27   3       50.43       40.31      9.56 o
  -1  28   3      225.95      216.92     21.43 o
   0  28   3        1.08       -3.20      5.38 o
  -7   0   4       69.31       66.51      8.42 o
  -6   0   4      103.98       89.68      6.85 o
  -5   0   4        5.45        8.18      2.36 o
  -4   0   4      504.61      539.38     12.94 o
  -3   0   4      342.60      332.13     10.51 o
  -2   0   4      711.98      755.69     32.06 o
  -1   0   4     2045.07     2092.17     37.37 o
   0   0   4      380.22      198.65      9.64 o
   1   0   4        0.18        1.07      0.99 o
   2   0   4     2602.14     2796.97     46.73 o
   3   0   4      171.02      137.06     12.39 o
   4   0   4       43.30       43.09      5.64 o
   5   0   4       50.24       52.92      6.85 o
   6   0   4        0.18       -2.12      3.89 o
  -7   1   4        2.72        7.17      3.21 o
  -6   1   4       63.07       67.08      4.73 o
  -5   1   4       14.41        9.98      1.99 o
  -4   1   4      162.07      161.14      4.85 o
  -3   1   4      830.35      894.23     17.56 o
  -2   1   4        0.70        0.05      0.70 o
  -1   1   4       99.52      113.59      2.06 o
   0   1   4      283.66      354.58      6.42 o
   1   1   4      467.97      513.24      7.08 o
   2   1   4      104.90      104.22      3.60 o
   3   1   4       41.85       47.09      3.93 o
   4   1   4      365.21      340.59      9.71 o
   5   1   4      100.14      102.67      6.38 o
   6   1   4       10.62       12.34      3.95 o
  -7   2   4        0.00       -1.05      2.75 o
  -6   2   4        0.11        1.76      2.06 o
  -5   2   4       22.17       19.90      2.20 o
  -4   2   4       71.28       69.41      4.53 o
  -3   2   4       29.46       40.92      2.64 o
  -2   2   4      141.84      136.14      2.61 o
  -1   2   4      361.23      419.47      5.82 o
   0   2   4     4720.01     4915.98     65.73 o
   1   2   4      175.22      226.66      4.74 o
   2   2   4      347.45      404.75     11.76 o
   3   2   4      131.00      124.93      4.58 o
   4   2   4      506.44      489.55     11.84 o
   5   2   4       30.50       28.12      4.42 o
   6   2   4       20.41       20.15      3.87 o
  -7   3   4       36.63       30.07      5.19 o
  -6   3   4       27.02       27.51      2.26 o
  -5   3   4      170.20      174.18      5.70 o
  -4   3   4      328.84      322.84      7.17 o
  -3   3   4        0.24       -0.82      0.82 o
  -2   3   4      230.43      239.22      3.85 o
  -1   3   4      568.25      643.64      8.91 o
   0   3   4      391.83      398.12      7.51 o
   1   3   4        4.39        7.62      1.10 o
   2   3   4      403.28      439.11      8.22 o
   3   3   4      467.26      441.46     12.17 o
   4   3   4      159.83      158.84      6.46 o
   5   3   4        4.39        5.95      2.73 o
   6   3   4        5.39        4.75      3.23 o
  -7   4   4        8.80        8.93      2.66 o
  -6   4   4        3.34        3.81      1.53 o
  -5   4   4        1.35        1.55      1.80 o
  -4   4   4       76.91       74.12      3.79 o
  -3   4   4       12.33       18.68      1.75 o
  -2   4   4      535.71      543.13      7.38 o
  -1   4   4      160.54      209.74      4.07 o
   0   4   4        4.15        4.58      0.90 o
   1   4   4      124.50      133.17      3.52 o
   2   4   4      718.45      759.17     12.15 o
   3   4   4     1304.49     1256.54     21.44 o
   4   4   4        6.32        1.82      2.47 o
   5   4   4        5.33        3.90      2.86 o
   6   4   4        7.82       13.20      3.82 o
  -7   5   4        0.44        1.43      2.52 o
  -6   5   4       43.28       39.38      3.06 o
  -5   5   4      446.92      415.58      8.14 o
  -4   5   4       85.45       86.74      4.05 o
  -3   5   4      433.80      472.87     14.40 o
  -2   5   4        2.17        1.66      0.65 o
  -1   5   4      334.58      317.85      4.79 o
   0   5   4       13.20       14.99      1.07 o
   1   5   4      158.30      162.52      7.02 o
   2   5   4       31.95       36.51      2.52 o
   3   5   4      279.24      247.60      7.20 o
   4   5   4        8.23        9.07      2.43 o
   5   5   4      198.29      217.19     10.72 o
   6   5   4        3.36        4.27      3.88 o
  -7   6   4       11.13       22.80      3.65 o
  -6   6   4       49.15       50.70      3.92 o
  -5   6   4      113.55      113.92      4.61 o
  -4   6   4     1465.59     1450.27     22.49 o
  -3   6   4      196.85      229.13      4.24 o
  -2   6   4      183.91      205.93      3.94 o
  -1   6   4      143.86      125.46      2.47 o
   0   6   4      929.77      942.61     10.38 o
   1   6   4        5.53        8.28      1.46 o
   2   6   4        7.13        3.68      1.50 o
   3   6   4        8.72       12.49      2.25 o
   4   6   4      381.80      349.56      9.81 o
   5   6   4      214.26      225.81     10.42 o
  -7   7   4       20.51       24.19      3.63 o
  -6   7   4        9.28        6.63      3.52 o
  -5   7   4        7.99        9.24      1.86 o
  -4   7   4        5.47        3.36      1.37 o
  -3   7   4        0.25        1.29      0.83 o
  -2   7   4       52.97       68.87      3.76 o
  -1   7   4       55.79       54.84      2.21 o
   0   7   4      499.43      563.51      7.39 o
   1   7   4      187.55      198.52      5.27 o
   2   7   4      147.29      148.89      6.54 o
   3   7   4      470.67      437.09     10.21 o
   4   7   4       27.82       22.15      3.64 o
   5   7   4        2.14        0.38      2.70 o
  -6   8   4       15.83       13.98      2.93 o
  -5   8   4       30.49       22.61      4.47 o
  -4   8   4        0.06        0.84      1.24 o
  -3   8   4       22.86       19.66      2.14 o
  -2   8   4     8927.70     9254.06     99.86 o
  -1   8   4      158.66      181.77      3.29 o
   0   8   4      305.70      374.19      5.59 o
   1   8   4        0.00       -0.68      1.13 o
   2   8   4      964.60      928.18     15.76 o
   3   8   4        5.42        1.16      2.02 o
   4   8   4       16.01       12.36      5.90 o
   5   8   4       32.52       40.23      5.33 o
  -6   9   4        8.05        8.46      2.78 o
  -5   9   4        3.58        6.52      2.10 o
  -4   9   4        0.37       -0.04      1.28 o
  -3   9   4       23.71       25.22      2.50 o
  -2   9   4       26.21       26.44      1.50 o
  -1   9   4      764.02      864.79     11.34 o
   0   9   4      347.31      402.00      5.98 o
   1   9   4      532.89      535.57      9.08 o
   2   9   4       43.01       40.97      2.67 o
   3   9   4        4.95        4.48      2.18 o
   4   9   4        5.79        7.46      2.89 o
   5   9   4       92.99       94.14     12.76 o
  -6  10   4        3.50        3.06      2.50 o
  -5  10   4       29.67       32.83      3.87 o
  -4  10   4       63.36       74.13      4.22 o
  -3  10   4     1313.04     1315.36     21.00 o
  -2  10   4        9.83        7.40      1.49 o
  -1  10   4      489.40      514.70      7.66 o
   0  10   4     1396.10     1499.23     16.90 o
   1  10   4       63.79       76.09      3.69 o
   2  10   4      193.74      198.16      6.84 o
   3  10   4       32.83       27.39      3.48 o
   4  10   4       93.25       83.23      6.60 o
   5  10   4       12.52       14.04      4.08 o
  -6  11   4        2.74        3.73      2.60 o
  -5  11   4       20.49       17.70      3.29 o
  -4  11   4        0.08       -0.01      1.55 o
  -3  11   4      512.89      460.28     11.54 o
  -2  11   4       13.15       10.70      1.70 o
  -1  11   4      260.33      271.42      5.46 o
   0  11   4      213.78      228.39      4.48 o
   1  11   4       53.85       50.95      3.17 o
   2  11   4       43.53       38.23      3.94 o
   3  11   4       42.85       41.63      4.27 o
   4  11   4      198.37      194.35     11.82 o
   5  11   4       94.51       90.64      7.79 o
  -6  12   4        0.70       -0.53      2.46 o
  -5  12   4        4.13        1.46      2.33 o
  -4  12   4        1.64        3.24      1.70 o
  -3  12   4      203.12      190.03      7.28 o
  -2  12   4      139.88      112.33      5.81 o
  -1  12   4      246.87      247.92      5.26 o
   0  12   4       77.95       80.90      3.12 o
   1  12   4       47.17       49.16      3.19 o
   2  12   4       66.32       59.52      5.29 o
   3  12   4       41.38       36.24      4.19 o
   4  12   4       35.65       37.01      8.93 o
   5  12   4       13.02       19.72      4.52 o
  -6  13   4      108.14      115.64      7.93 o
  -5  13   4      182.93      189.76      8.76 o
  -4  13   4        0.89       -1.68      1.68 o
  -3  13   4      742.67      739.93     14.08 o
  -2  13   4       38.03       38.23      2.96 o
  -1  13   4       64.03       65.83      3.55 o
   0  13   4        4.41        4.49      1.30 o
   1  13   4       23.79       28.87      2.43 o
   2  13   4      137.42      122.84      6.29 o
   3  13   4      167.53      154.39      7.80 o
   4  13   4        0.67       -3.00      3.00 o
   5  13   4      170.92      179.33     11.23 o
  -6  14   4        1.28        0.83      2.73 o
  -5  14   4      230.61      260.10      9.96 o
  -4  14   4       10.24        5.34      2.34 o
  -3  14   4        1.89        2.36      1.71 o
  -2  14   4      772.96      757.46     14.89 o
  -1  14   4      214.65      230.96      5.66 o
   0  14   4      428.70      459.06      7.89 o
   1  14   4       70.77       75.32      3.75 o
   2  14   4      305.70      321.85     10.10 o
   3  14   4       20.90       16.12      3.35 o
   4  14   4       76.75       68.65     10.15 o
   5  14   4       11.07       12.48      4.38 o
  -6  15   4        0.00        2.75      3.14 o
  -5  15   4        0.19        0.27      2.43 o
  -4  15   4       60.73       60.22      5.31 o
  -3  15   4      232.29      248.75      8.77 o
  -2  15   4      114.29      121.89      5.10 o
  -1  15   4      381.17      407.63      8.25 o
   0  15   4      150.42      155.27      4.33 o
   1  15   4        4.60        4.56      3.23 o
   2  15   4       19.10       18.19      3.27 o
   3  15   4        0.20        0.51      2.64 o
   4  15   4        8.77        1.48      2.90 o
   5  15   4        8.98        3.67      4.09 o
  -6  16   4       27.84       24.05      5.51 o
  -5  16   4       15.79       19.27      3.70 o
  -4  16   4       30.38       31.53      4.19 o
  -3  16   4       25.82       20.77      3.27 o
  -2  16   4     1184.82     1201.09     20.50 o
  -1  16   4        8.01       10.38      1.79 o
   0  16   4       14.10       17.32      2.42 o
   1  16   4       19.73       23.18      3.21 o
   2  16   4      313.89      287.26      9.88 o
   3  16   4      200.30      188.95      9.32 o
   4  16   4       24.89       36.60      5.22 o
  -5  17   4       42.43       40.73      6.50 o
  -4  17   4      241.15      247.81     13.82 o
  -3  17   4       78.32       71.19      5.80 o
  -2  17   4        0.03        1.32      1.90 o
  -1  17   4      185.19      184.94      5.50 o
   0  17   4        8.77        9.58      2.07 o
   1  17   4        4.46        1.49      4.23 o
   2  17   4      106.76      119.35      7.31 o
   3  17   4      268.12      274.64     15.08 o
   4  17   4        0.13        0.21      3.16 o
  -5  18   4       15.26       17.85      4.14 o
  -4  18   4      276.68      275.22     10.62 o
  -3  18   4       80.20       88.50      6.64 o
  -2  18   4       51.04       53.22      8.17 o
  -1  18   4        3.53        2.78      1.58 o
   0  18   4        0.22       -1.96      1.96 o
   1  18   4      116.52      117.24     11.13 o
   2  18   4      145.39      173.57     13.75 o
   3  18   4       23.40       25.97      4.37 o
   4  18   4       85.59       91.98      8.04 o
  -5  19   4      176.06      188.70     10.81 o
  -4  19   4       53.86       54.37     10.42 o
  -3  19   4        3.78        5.37      2.63 o
  -2  19   4        0.24        0.69      2.08 o
  -1  19   4        0.74        2.20      1.62 o
   0  19   4       47.10       51.45      8.90 o
   1  19   4      121.43      125.87     11.44 o
   2  19   4       10.82        7.81      4.03 o
   3  19   4       73.38       71.75     10.60 o
   4  19   4       28.22       18.43      4.78 o
  -5  20   4        4.50        4.75      3.55 o
  -4  20   4        2.29        3.40      3.00 o
  -3  20   4       23.07       20.17      3.86 o
  -2  20   4       43.11       40.10      4.75 o
  -1  20   4        7.33        7.91      3.11 o
   0  20   4       38.64       33.72      5.56 o
   1  20   4      239.36      230.25     11.26 o
   2  20   4       49.33       45.35      6.58 o
   3  20   4        0.03        2.06      3.35 o
   4  20   4       70.52       70.19      7.31 o
  -4  21   4       30.75       36.28      5.14 o
  -3  21   4        1.04        0.66      2.54 o
  -2  21   4       16.28       18.36      3.64 o
  -1  21   4        4.11        5.17      4.02 o
   0  21   4       52.35       60.10     17.04 o
   1  21   4        0.09        1.76      4.83 o
   2  21   4       88.36       68.23     14.36 o
   3  21   4      133.42      136.55     11.69 o
  -4  22   4       22.46       17.20      4.20 o
  -3  22   4       18.66       11.38      3.58 o
  -2  22   4       12.30        8.88      3.52 o
  -1  22   4       10.72        7.14      5.23 o
   0  22   4        7.46        5.56      4.80 o
   1  22   4        0.19        0.80      3.11 o
   2  22   4        2.07        5.28      4.32 o
   3  22   4      106.31      101.05     10.65 o
  -4  23   4       47.77       49.55      6.21 o
  -3  23   4       67.89       86.11      7.43 o
  -2  23   4        0.37       -3.21      3.21 o
  -1  23   4        0.10       -3.98      3.98 o
   0  23   4        2.83       -3.91      3.91 o
   1  23   4       24.94       22.65      7.51 o
   2  23   4       12.78       13.42      5.81 o
   3  23   4       69.43       46.27      9.41 o
  -3  24   4       22.98       30.16      5.54 o
  -2  24   4        2.27        3.69      4.56 o
  -1  24   4        4.47        7.05      5.37 o
   0  24   4       97.59       95.82     12.80 o
   1  24   4        0.08        4.39      5.26 o
   2  24   4       75.32       61.56     11.61 o
  -3  25   4        0.44        2.32      3.78 o
  -2  25   4       28.42       22.83      7.41 o
  -1  25   4       23.35       10.13      6.16 o
   0  25   4        0.39        6.65      5.61 o
   1  25   4       77.25       68.72     11.84 o
   2  25   4        2.60       -5.24      5.24 o
  -2  26   4       12.94        8.39      6.38 o
  -1  26   4       96.36       91.07     13.39 o
   0  26   4       58.89       54.88     10.85 o
   1  26   4       58.69       53.22     10.63 o
  -2  27   4       35.99       32.97     10.02 o
  -1  27   4       28.30       32.17      9.30 o
   0  27   4        1.04        0.67      4.82 o
   1  27   4        0.39        5.66      6.34 o
  -7   1   5        2.27        6.69      4.76 o
  -6   1   5      123.40      131.34      7.32 o
  -5   1   5        1.14        1.60      1.38 o
  -4   1   5       80.92       93.89      4.01 o
  -3   1   5        7.66        6.39      1.88 o
  -2   1   5      185.82      196.91      3.72 o
  -1   1   5       93.76       92.68      1.90 o
   0   1   5       93.68      104.81      2.44 o
   1   1   5     3153.31     3364.67     35.93 o
   2   1   5       36.83       31.68      2.51 o
   3   1   5       83.20       76.76      4.11 o
   4   1   5        0.07        1.52      1.79 o
   5   1   5      154.04      160.88      7.36 o
  -7   2   5       32.33       26.02      6.06 o
  -6   2   5        9.00        4.99      2.52 o
  -5   2   5       63.71       61.38      3.55 o
  -4   2   5        6.44        7.22      1.51 o
  -3   2   5        0.05       -0.28      0.81 o
  -2   2   5        9.25       13.23      1.02 o
  -1   2   5      832.70      929.65     10.85 o
   0   2   5       42.16       64.31      2.15 o
   1   2   5        3.20        3.19      1.29 o
   2   2   5       16.94       13.97      1.73 o
   3   2   5      626.47      539.30     11.82 o
   4   2   5       68.39       73.34      6.55 o
   5   2   5       35.80       35.29      3.87 o
  -7   3   5        0.41       -1.93      5.22 o
  -6   3   5       15.55       12.06      2.61 o
  -5   3   5      128.18      145.39      7.51 o
  -4   3   5      170.16      164.07      4.82 o
  -3   3   5      249.64      266.58      4.64 o
  -2   3   5       12.94       18.62      1.05 o
  -1   3   5      255.79      254.30      4.72 o
   0   3   5        3.90        1.61      0.63 o
   1   3   5      451.05      549.16      7.79 o
   2   3   5        6.49        5.92      1.40 o
   3   3   5      834.78      829.76     15.96 o
   4   3   5       68.56       66.48      4.88 o
   5   3   5      134.89      128.74      6.60 o
  -7   4   5       71.10       74.95      5.70 o
  -6   4   5        1.25       -1.52      2.47 o
  -5   4   5       12.31        8.61      2.26 o
  -4   4   5        4.41        3.21      1.30 o
  -3   4   5      370.12      404.51      6.34 o
  -2   4   5      882.36      985.10     13.35 o
  -1   4   5      186.42      209.22      4.04 o
   0   4   5       38.89       39.03      1.96 o
   1   4   5      105.99      132.98      3.26 o
   2   4   5        2.73        1.37      1.11 o
   3   4   5      219.63      234.71      7.19 o
   4   4   5        1.26        2.05      2.09 o
   5   4   5       12.81       17.29      3.84 o
  -7   5   5       23.11       23.59      3.63 o
  -6   5   5       30.88       23.22      2.58 o
  -5   5   5       13.21       12.49      1.78 o
  -4   5   5      241.60      265.29      5.10 o
  -3   5   5        9.44        8.67      1.38 o
  -2   5   5     1339.68     1471.27     19.13 o
  -1   5   5      763.69      835.98     11.86 o
   0   5   5      354.54      403.64      5.15 o
   1   5   5      324.00      323.58      5.89 o
   2   5   5        0.24       -0.45      1.11 o
   3   5   5      433.61      377.85      9.54 o
   4   5   5        8.32        7.73      2.43 o
   5   5   5       57.05       61.97      6.20 o
  -7   6   5        0.08        1.29      2.27 o
  -6   6   5        0.32       -0.94      2.17 o
  -5   6   5       12.61       12.67      1.87 o
  -4   6   5      104.33      117.28      5.34 o
  -3   6   5       30.81       34.19      2.08 o
  -2   6   5      187.12      192.32      4.39 o
  -1   6   5      232.32      263.53      4.82 o
   0   6   5      762.09      884.43     10.13 o
   1   6   5       92.58      108.82      4.07 o
   2   6   5      122.84      142.72      4.50 o
   3   6   5       69.73       68.17      4.51 o
   4   6   5        7.40        6.30      2.41 o
   5   6   5       73.53       93.33      7.69 o
  -7   7   5       17.69       16.45      3.80 o
  -6   7   5       29.29       32.35      3.74 o
  -5   7   5       84.39       83.64      4.51 o
  -4   7   5     1219.63     1163.71     22.26 o
  -3   7   5      344.66      364.68      7.13 o
  -2   7   5      111.17      122.59      2.87 o
  -1   7   5      540.60      601.90      7.76 o
   0   7   5      240.75      259.42      4.25 o
   1   7   5      146.42      156.51      4.92 o
   2   7   5       50.52       39.29      3.86 o
   3   7   5        0.28        0.42      1.67 o
   4   7   5      243.75      208.11      9.01 o
   5   7   5        5.97        4.46      3.12 o
  -6   8   5       20.83       15.59      3.02 o
  -5   8   5        8.70        7.50      2.18 o
  -4   8   5       96.82       99.38      4.14 o
  -3   8   5      195.49      195.47      5.78 o
  -2   8   5      664.44      696.05      9.56 o
  -1   8   5      505.69      567.24      8.19 o
   0   8   5       62.65       72.11      2.57 o
   1   8   5        7.62       10.52      1.87 o
   2   8   5     2644.15     2607.38     38.96 o
   3   8   5        0.09       -1.30      1.97 o
   4   8   5       11.84       20.43      3.73 o
   5   8   5       51.70       49.88      9.82 o
  -6   9   5       10.77       15.32      3.21 o
  -5   9   5        0.02       -1.06      1.76 o
  -4   9   5       51.03       55.50      4.16 o
  -3   9   5      138.34      142.44      4.65 o
  -2   9   5      423.37      424.01      6.52 o
  -1   9   5      131.68      157.45      3.56 o
   0   9   5       21.46       17.89      1.48 o
   1   9   5      153.13      162.19      5.22 o
   2   9   5      276.18      293.51      7.68 o
   3   9   5      140.84      148.78      9.50 o
   4   9   5      251.51      255.67     10.24 o
   5   9   5        6.68        6.29      3.47 o
  -6  10   5       28.37       35.40      4.25 o
  -5  10   5      306.84      288.94     13.25 o
  -4  10   5        0.04       -0.71      1.49 o
  -3  10   5      560.14      532.92     10.49 o
  -2  10   5      143.66      148.33      3.76 o
  -1  10   5      525.17      519.48      7.90 o
   0  10   5       19.25       23.36      1.69 o
   1  10   5        9.58       10.14      1.95 o
   2  10   5      138.30      136.24      5.41 o
   3  10   5      348.92      330.43     22.50 o
   4  10   5      385.11      413.70     13.61 o
   5  10   5        0.38        3.54      3.31 o
  -6  11   5       63.12       62.18      7.21 o
  -5  11   5      128.31      128.58      8.29 o
  -4  11   5        7.95        8.60      2.25 o
  -3  11   5     1526.73     1450.50     27.12 o
  -2  11   5      111.01      115.51      4.06 o
  -1  11   5      216.65      231.71      5.82 o
   0  11   5      214.20      229.52      4.57 o
   1  11   5      557.44      566.10     17.59 o
   2  11   5      455.58      461.56     10.96 o
   3  11   5       96.37       84.79     13.47 o
   4  11   5      128.03      143.61      8.96 o
   5  11   5      152.08      155.18     10.33 o
  -6  12   5        0.00       -1.61      2.48 o
  -5  12   5       36.17       32.72      4.12 o
  -4  12   5       56.71       68.55      6.62 o
  -3  12   5     4843.31     4625.92     74.62 o
  -2  12   5      850.22      846.58     17.02 o
  -1  12   5       23.02       18.80      2.21 o
   0  12   5       39.49       54.79      2.59 o
   1  12   5      586.02      582.83     11.79 o
   2  12   5       54.27       60.97      8.00 o
   3  12   5        2.03       -0.45      3.16 o
   4  12   5      268.88      285.47     12.81 o
   5  12   5       67.62       70.42      7.25 o
  -6  13   5       17.00       17.62      3.81 o
  -5  13   5        0.24       -1.80      2.01 o
  -4  13   5      356.57      336.33     10.54 o
  -3  13   5      674.11      690.10     16.07 o
  -2  13   5        2.08        0.52      1.62 o
  -1  13   5       82.43       94.62      3.81 o
   0  13   5      125.26      129.56      3.65 o
   1  13   5        9.78       12.75      2.24 o
   2  13   5      412.98      431.79     12.06 o
   3  13   5       98.69      104.21      8.90 o
   4  13   5       93.65       97.67      7.79 o
   5  13   5      105.81      120.92      9.43 o
  -6  14   5       24.14       18.05      4.10 o
  -5  14   5      531.09      581.90     15.95 o
  -4  14   5       87.92       82.57      5.95 o
  -3  14   5       59.04       65.08      5.08 o
  -2  14   5       10.47        8.74      2.23 o
  -1  14   5       43.66       53.33      3.13 o
   0  14   5      351.17      399.29      6.83 o
   1  14   5        7.25        8.06      1.84 o
   2  14   5      205.89      221.27     10.16 o
   3  14   5      145.93      145.00     10.70 o
   4  14   5       45.08       58.34      7.79 o
  -6  15   5        3.16        8.21      3.57 o
  -5  15   5        9.98        8.80      3.00 o
  -4  15   5        3.17        2.89      3.48 o
  -3  15   5        0.39       -0.46      1.89 o
  -2  15   5      106.99       99.19     10.65 o
  -1  15   5      701.44      715.04     13.64 o
   0  15   5      103.62       99.79      4.26 o
   1  15   5       58.90       74.77      5.30 o
   2  15   5      100.48      117.61      7.16 o
   3  15   5      180.42      210.95     12.38 o
   4  15   5      121.85      120.03     10.85 o
  -6  16   5        3.06        1.08      3.66 o
  -5  16   5        8.33        7.91      3.21 o
  -4  16   5       10.70        8.27      2.91 o
  -3  16   5        3.00        2.84      3.70 o
  -2  16   5        4.70        4.10      2.17 o
  -1  16   5       77.49       71.87      4.53 o
   0  16   5        3.89        1.48      1.52 o
   1  16   5       65.93       73.98      6.84 o
   2  16   5      233.43      257.54      9.51 o
   3  16   5      304.16      313.56     25.09 o
   4  16   5       77.50       87.10      9.53 o
  -5  17   5       55.99       61.89      6.16 o
  -4  17   5        9.66       10.24      3.08 o
  -3  17   5       94.79       99.56      6.75 o
  -2  17   5       62.10       53.23      4.81 o
  -1  17   5        1.97        0.46      1.61 o
   0  17   5      168.69      179.85      6.23 o
   1  17   5       21.85       19.56      6.32 o
   2  17   5      286.90      310.53     15.43 o
   3  17   5        0.95        2.38      4.08 o
   4  17   5       20.57       17.22      5.79 o
  -5  18   5        0.78       -2.59      2.59 o
  -4  18   5       24.25       20.89      5.11 o
  -3  18   5        1.92        0.75      2.32 o
  -2  18   5      129.23      140.37      9.67 o
  -1  18   5       38.38       41.10      3.75 o
   0  18   5      408.21      403.50     21.01 o
   1  18   5       19.94       23.28      4.62 o
   2  18   5       87.31       91.23      8.61 o
   3  18   5        0.90       -3.92      3.92 o
   4  18   5        3.75       13.62      5.72 o
  -5  19   5        0.84        0.49      3.16 o
  -4  19   5      323.24      311.99     29.05 o
  -3  19   5        0.20       -1.14      2.21 o
  -2  19   5       85.34       83.99      7.66 o
  -1  19   5      246.85      247.16      7.97 o
   0  19   5       35.99       37.36      7.65 o
   1  19   5        5.49        2.94      3.36 o
   2  19   5       30.31       27.20      5.52 o
   3  19   5      232.85      262.78     11.14 o
   4  19   5       82.22       69.91      9.75 o
  -5  20   5       42.61       38.44      5.48 o
  -4  20   5        0.14        0.91      2.72 o
  -3  20   5        0.88        0.69      2.61 o
  -2  20   5       34.25       35.15      6.51 o
  -1  20   5       37.75       38.03      4.59 o
   0  20   5      104.72      102.36     12.13 o
   1  20   5      114.69       90.86     11.97 o
   2  20   5       32.13       35.34     10.79 o
   3  20   5        6.49        4.49      4.74 o
  -4  21   5       43.09       39.38      5.39 o
  -3  21   5        0.36        0.68      2.85 o
  -2  21   5        0.04       -0.54      2.18 o
  -1  21   5        8.60        6.62      4.72 o
   0  21   5      154.24      129.80     14.02 o
   1  21   5       37.21       25.62      7.43 o
   2  21   5       55.57       45.38      9.67 o
   3  21   5        0.00       -2.70      4.19 o
  -4  22   5        2.76        2.69      3.33 o
  -3  22   5        8.24        4.66      3.17 o
  -2  22   5       87.66       87.51      6.13 o
  -1  22   5        0.39        3.80      4.25 o
   0  22   5        0.44        5.64      4.86 o
   1  22   5       19.23       10.31      6.32 o
   2  22   5        5.98       -0.61      5.84 o
   3  22   5       51.03       43.85     10.68 o
  -4  23   5        4.07       -0.19      3.33 o
  -3  23   5        2.10       -0.10      3.01 o
  -2  23   5        6.95        1.81      4.30 o
  -1  23   5       13.95       30.22      7.66 o
   0  23   5       78.63       74.11     11.42 o
   1  23   5       11.05        5.71      5.34 o
   2  23   5        7.64       -1.98      5.56 o
  -3  24   5        4.43        2.83      3.49 o
  -2  24   5        5.49        7.10      5.94 o
  -1  24   5        2.35        1.61      4.61 o
   0  24   5       30.56       38.11      9.22 o
   1  24   5       12.34        7.41      6.10 o
   2  24   5       22.51       21.93      8.24 o
  -3  25   5        2.89        0.96      3.90 o
  -2  25   5       49.87       55.36     11.00 o
  -1  25   5        0.41        3.05      5.03 o
   0  25   5        8.20       10.20      6.17 o
   1  25   5      175.95      157.09     17.14 o
  -2  26   5        1.54        8.16      6.15 o
  -1  26   5       89.11      110.42     14.92 o
   0  26   5       56.71       50.43     10.75 o
   1  26   5       13.01        6.83      6.05 o
  -1  27   5        2.57       -5.21      5.21 o
   0  27   5        5.62        6.71      6.61 o
  -6   0   6       78.27       97.04     12.34 o
  -5   0   6        0.22        3.11      2.33 o
  -4   0   6        0.01       -1.64      1.64 o
  -3   0   6     1425.72     1511.44     22.47 o
  -2   0   6       61.44       57.55      2.59 o
  -1   0   6      153.78      146.53      3.89 o
   0   0   6      752.47      726.94     20.28 o
   1   0   6     1167.55     1379.10     25.33 o
   2   0   6      161.15      141.71      6.06 o
   3   0   6       32.40       26.65      4.32 o
   4   0   6        2.57        4.10      3.17 o
   5   0   6        1.39       -0.17      3.61 o
  -6   1   6      113.14      111.54      7.87 o
  -5   1   6      120.36      129.93      4.61 o
  -4   1   6       10.11        9.77      1.61 o
  -3   1   6       82.14       89.66      2.81 o
  -2   1   6     1021.53     1119.19     12.04 o
  -1   1   6       21.73       23.03      1.20 o
   0   1   6       65.66       81.21      4.66 o
   1   1   6       25.36       34.08      2.19 o
   2   1   6       65.51       55.30      3.04 o
   3   1   6      119.66      120.06      5.32 o
   4   1   6       12.67       13.52      3.08 o
   5   1   6        4.99        1.13      3.10 o
  -6   2   6        1.04        2.59      2.74 o
  -5   2   6       60.15       58.79      4.44 o
  -4   2   6        8.36        9.77      1.66 o
  -3   2   6       14.63       15.67      1.50 o
  -2   2   6      212.73      216.05      3.57 o
  -1   2   6     1525.83     1547.87     15.94 o
   0   2   6        1.90        2.00      0.78 o
   1   2   6        9.66       12.43      1.60 o
   2   2   6       20.04       16.29      1.88 o
   3   2   6        0.80        0.99      1.51 o
   4   2   6       79.35       77.55      4.89 o
   5   2   6        4.59        5.28      3.00 o
  -6   3   6        1.36        5.76      3.04 o
  -5   3   6      546.23      537.55     18.01 o
  -4   3   6       43.65       51.84      2.81 o
  -3   3   6       46.27       59.54      2.06 o
  -2   3   6      216.25      252.54      4.76 o
  -1   3   6       18.04       15.16      3.83 o
   0   3   6     1034.23     1126.04     12.44 o
   1   3   6        6.25        5.18      1.02 o
   2   3   6       49.56       40.30      2.69 o
   3   3   6      264.45      263.24      8.65 o
   4   3   6       92.48       84.82      5.05 o
   5   3   6        9.06        9.25      2.80 o
  -7   4   6       12.43       -3.62      6.31 o
  -6   4   6        4.80        8.13      3.23 o
  -5   4   6       36.22       40.22      5.49 o
  -4   4   6       38.28       45.07      2.05 o
  -3   4   6      150.03      162.55      3.47 o
  -2   4   6      213.95      234.98      5.30 o
  -1   4   6      576.59      606.66      8.10 o
   0   4   6        4.01        2.66      0.74 o
   1   4   6      406.91      442.14      6.99 o
   2   4   6        8.79        6.17      1.75 o
   3   4   6       14.07       18.75      2.85 o
   4   4   6       26.57       25.58      3.17 o
   5   4   6        0.04        1.44      2.50 o
  -7   5   6       11.70       11.90      3.97 o
  -6   5   6        3.23        3.11      1.79 o
  -5   5   6       25.14       26.47      3.07 o
  -4   5   6      231.47      243.13      7.79 o
  -3   5   6      403.83      420.16      6.72 o
  -2   5   6      849.06      943.90     14.26 o
  -1   5   6      326.42      387.58      5.95 o
   0   5   6     1293.36     1372.92     13.92 o
   1   5   6      521.33      528.86      8.44 o
   2   5   6       57.28       44.46      2.82 o
   3   5   6        0.63        1.34      1.57 o
   4   5   6       97.99       93.53      6.69 o
   5   5   6        0.77        2.18      3.38 o
  -7   6   6       23.65       29.54      3.50 o
  -6   6   6        0.61        1.88      1.91 o
  -5   6   6       10.98       16.97      3.53 o
  -4   6   6       99.12       87.73      4.34 o
  -3   6   6       45.96       50.68      2.68 o
  -2   6   6      232.36      229.05      6.97 o
  -1   6   6     1633.67     1772.74     19.81 o
   0   6   6      585.96      675.16      7.88 o
   1   6   6        1.85       -1.02      1.05 o
   2   6   6      260.10      229.05      5.58 o
   3   6   6       41.81       37.96      3.60 o
   4   6   6        0.41        1.02      2.27 o
   5   6   6        0.18       -1.37      2.66 o
  -7   7   6       11.06        8.26      2.69 o
  -6   7   6      119.45      126.32      6.19 o
  -5   7   6        2.24        4.00      1.87 o
  -4   7   6     1881.45     1853.89     32.68 o
  -3   7   6       89.16       89.24      3.35 o
  -2   7   6      344.41      401.07      7.93 o
  -1   7   6      306.46      302.93      5.20 o
   0   7   6      427.13      424.33      6.17 o
   1   7   6        0.31        0.45      1.08 o
   2   7   6      687.11      669.93     13.16 o
   3   7   6       33.70       32.07      3.45 o
   4   7   6      193.18      177.25      8.00 o
   5   7   6       40.36       40.87      4.91 o
  -6   8   6        7.75        8.93      4.11 o
  -5   8   6        0.19        1.70      2.07 o
  -4   8   6      359.53      358.98     10.35 o
  -3   8   6      426.24      406.23     12.05 o
  -2   8   6       66.14       77.76      2.94 o
  -1   8   6       71.02       86.29      2.24 o
   0   8   6       84.44       85.30      2.77 o
   1   8   6      150.24      154.57      4.77 o
   2   8   6     1549.93     1484.05     21.90 o
   3   8   6      131.08      137.27      6.20 o
   4   8   6        4.34        6.99      4.49 o
   5   8   6       34.63       39.63      5.62 o
  -6   9   6      245.14      244.45     11.63 o
  -5   9   6        0.06        0.76      2.21 o
  -4   9   6      126.34      133.64      6.07 o
  -3   9   6      197.45      198.30      6.74 o
  -2   9   6      103.01      125.88      3.71 o
  -1   9   6        0.34       -0.01      0.86 o
   0   9   6       18.83       24.07      1.78 o
   1   9   6       85.41       77.84      3.89 o
   2   9   6     1030.57      997.13     16.09 o
   3   9   6       20.39       18.65      2.85 o
   4   9   6       56.10       58.65      5.89 o
   5   9   6       43.30       62.25      7.16 o
  -6  10   6      414.68      433.71     12.85 o
  -5  10   6       66.48       70.60     11.16 o
  -4  10   6      321.41      304.14      9.30 o
  -3  10   6      339.52      314.20      9.11 o
  -2  10   6        1.13       -0.31      1.07 o
  -1  10   6       32.09       40.46      2.16 o
   0  10   6       31.51       29.72      2.23 o
   1  10   6     1531.83     1551.37     22.37 o
   2  10   6       13.17       12.27      4.05 o
   3  10   6       79.76       68.44      5.63 o
   4  10   6      397.45      399.22     16.10 o
   5  10   6        1.37        3.87      4.44 o
  -6  11   6        0.37        0.57      2.56 o
  -5  11   6      107.47      131.75      6.91 o
  -4  11   6      157.39      160.94      6.94 o
  -3  11   6      200.79      214.41      9.11 o
  -2  11   6       36.69       61.92      3.87 o
  -1  11   6       14.99       13.91      1.61 o
   0  11   6        7.96        7.61      1.34 o
   1  11   6        1.45        2.51      1.67 o
   2  11   6      109.16      105.80      5.46 o
   3  11   6      396.15      411.25     12.84 o
   4  11   6        0.35        5.93      3.13 o
   5  11   6        0.27        3.40      3.54 o
  -6  12   6       33.65       33.40      4.58 o
  -5  12   6       11.05        9.59      3.09 o
  -4  12   6       63.64       61.88      4.94 o
  -3  12   6       96.65      112.80      5.95 o
  -2  12   6        9.15        8.54      1.92 o
  -1  12   6       34.77       35.68      2.36 o
   0  12   6        3.52        4.96      1.31 o
   1  12   6        1.90       -1.03      1.67 o
   2  12   6      188.99      188.44      6.55 o
   3  12   6        4.47        5.73      2.70 o
   4  12   6        1.06        3.12      3.09 o
  -6  13   6        0.36       -0.89      2.63 o
  -5  13   6       49.64       52.52      5.12 o
  -4  13   6       87.34       83.28      8.33 o
  -3  13   6      192.90      194.23      7.54 o
  -2  13   6       55.73       52.41      3.85 o
  -1  13   6        3.93        5.99      1.45 o
   0  13   6       64.54       63.38      2.99 o
   1  13   6     1120.38     1198.77     20.98 o
   2  13   6      296.56      309.27     12.93 o
   3  13   6        4.02        5.93      3.96 o
   4  13   6       22.63       22.48      5.77 o
  -6  14   6       27.45       30.64      4.62 o
  -5  14   6       64.53       79.01      6.29 o
  -4  14   6      168.78      165.47      8.10 o
  -3  14   6       53.01       39.05      5.05 o
  -2  14   6       52.46       50.07      4.25 o
  -1  14   6      516.90      498.95      9.82 o
   0  14   6       61.72       54.48      3.91 o
   1  14   6      446.70      490.70     11.17 o
   2  14   6       36.22       39.90      5.81 o
   3  14   6        7.05        5.71      3.88 o
   4  14   6       72.94       94.89      7.90 o
  -6  15   6      185.11      204.93     10.25 o
  -5  15   6      176.95      172.09      8.96 o
  -4  15   6      216.06      193.06      8.54 o
  -3  15   6        1.44        0.37      2.06 o
  -2  15   6      256.16      260.14      7.91 o
  -1  15   6       36.56       41.31      3.41 o
   0  15   6       59.09       59.82      4.23 o
   1  15   6      219.99      232.41      8.56 o
   2  15   6      603.38      609.23     32.10 o
   3  15   6      368.88      401.66     16.62 o
   4  15   6       12.60        4.85      3.74 o
  -5  16   6       14.32       15.98      3.82 o
  -4  16   6       91.25       74.00      6.09 o
  -3  16   6       79.92       94.64      6.54 o
  -2  16   6      219.52      227.55      7.55 o
  -1  16   6      131.32      116.51      5.24 o
   0  16   6      123.26      121.03      5.78 o
   1  16   6        0.07        0.23      2.80 o
   2  16   6       88.45       83.76     12.50 o
   3  16   6       25.77       26.74      6.02 o
   4  16   6        0.00        3.32      3.62 o
  -5  17   6      127.22      132.35      8.77 o
  -4  17   6      408.03      384.53     16.08 o
  -3  17   6       19.41       25.93      7.09 o
  -2  17   6       11.38       13.85      2.65 o
  -1  17   6       19.51       15.19      2.32 o
   0  17   6      309.47      302.96     17.68 o
   1  17   6        0.51        0.17      4.64 o
   2  17   6       62.17       47.43      6.79 o
   3  17   6       15.01       14.46      5.21 o
   4  17   6       13.28       14.90      6.01 o
  -5  18   6       11.66       14.46      4.00 o
  -4  18   6        3.19       -2.35      2.35 o
  -3  18   6        6.33        4.39      2.71 o
  -2  18   6       10.20        5.95      3.14 o
  -1  18   6      428.37      409.14     10.30 o
   0  18   6       14.47       12.40      5.38 o
   1  18   6       49.30       66.20     10.35 o
   2  18   6      162.29      156.32     16.56 o
   3  18   6        3.94        2.71      4.41 o
  -5  19   6        8.79       12.04      4.62 o
  -4  19   6        0.41        3.46      2.80 o
  -3  19   6        0.28       -1.97      2.23 o
  -2  19   6      251.00      244.58      8.37 o
  -1  19   6       47.57       63.16      5.61 o
   0  19   6       30.84       23.37      6.67 o
   1  19   6       38.99       43.81      9.42 o
   2  19   6       18.45       12.04      7.39 o
   3  19   6        0.02        1.44      6.98 o
  -5  20   6        0.59       -2.32      3.06 o
  -4  20   6        5.96       13.23      3.88 o
  -3  20   6        4.69        3.28      2.75 o
  -2  20   6       18.04       29.75      5.61 o
  -1  20   6       64.03       67.71      6.41 o
   0  20   6       16.87       22.66      6.82 o
   1  20   6       30.18       34.83      8.37 o
   2  20   6       49.06       57.08     10.85 o
   3  20   6        0.76        0.40      6.89 o
  -4  21   6       20.69       17.80      4.29 o
  -3  21   6       69.98       76.76      6.83 o
  -2  21   6        4.57        1.78      2.38 o
  -1  21   6        0.64        1.69      4.12 o
   0  21   6      143.26      126.99     14.22 o
   1  21   6       10.25        6.98      5.69 o
   2  21   6        7.78        4.94      6.10 o
   3  21   6        0.69       -2.66      6.70 o
  -4  22   6       13.64       11.63      4.02 o
  -3  22   6       27.29       31.01      4.25 o
  -2  22   6       18.39       21.32      5.92 o
  -1  22   6       26.31       40.97      8.65 o
   0  22   6        2.31       -2.82      4.17 o
   1  22   6       22.32       10.86      6.76 o
   2  22   6       11.46       -1.97      6.24 o
  -4  23   6        0.05        2.69      3.65 o
  -3  23   6       86.80       96.50      6.97 o
  -2  23   6       67.26       73.88     11.86 o
  -1  23   6        0.89        1.13      4.53 o
   0  23   6       14.81        3.35      5.08 o
   1  23   6       13.83        4.76      5.72 o
   2  23   6        8.00       -1.58      6.70 o
  -3  24   6       27.07       32.09      5.02 o
  -2  24   6       28.72       21.87      7.73 o
  -1  24   6       55.37       55.95     10.43 o
   0  24   6        1.18       -0.39      4.91 o
   1  24   6        0.58        0.38      5.68 o
   2  24   6        5.00        2.49      7.15 o
  -3  25   6       47.56       53.57     11.62 o
  -2  25   6        4.20        0.13      5.26 o
  -1  25   6       43.72       58.46     10.83 o
   0  25   6       33.02       31.71      8.74 o
   1  25   6       24.35       14.79      7.03 o
  -2  26   6        3.75        1.37      5.94 o
  -1  26   6        0.11        3.39      5.28 o
   0  26   6        1.01       -4.58      5.07 o
  -6   1   7       30.82       43.80      9.43 o
  -5   1   7      163.46      157.22     10.63 o
  -4   1   7      195.97      213.18      4.77 o
  -3   1   7       80.36       90.47      2.47 o
  -2   1   7      921.95      938.64     23.49 o
  -1   1   7      201.67      195.95      3.47 o
   0   1   7      101.37      114.59      6.38 o
   1   1   7        1.93       -0.79      0.79 o
   2   1   7        0.01        0.94      1.86 o
   3   1   7       77.87       62.59      4.55 o
   4   1   7       24.06       30.37      3.81 o
   5   1   7      121.29      137.26     16.54 o
  -6   2   7       47.78       39.85      9.39 o
  -5   2   7       64.63       62.01      4.62 o
  -4   2   7       13.81       15.06      1.65 o
  -3   2   7        0.00       -0.76      0.76 o
  -2   2   7       99.56       86.12      4.84 o
  -1   2   7       35.61       34.68      2.30 o
   0   2   7       61.59       56.94      4.33 o
   1   2   7       13.68       21.45      2.35 o
   2   2   7       78.09       59.93      3.31 o
   3   2   7      228.97      207.30      6.43 o
   4   2   7       23.82       27.26      4.62 o
   5   2   7       73.21       71.23      6.12 o
  -6   3   7       29.93       25.99      7.98 o
  -5   3   7      616.09      582.75     15.74 o
  -4   3   7      113.66      119.13      6.98 o
  -3   3   7      399.16      430.91      6.64 o
  -2   3   7      601.50      585.52     10.07 o
  -1   3   7      168.91      169.87      8.28 o
   0   3   7        1.92        0.42      0.84 o
   1   3   7        0.70       -0.92      0.92 o
   2   3   7      128.69      123.54      4.37 o
   3   3   7      197.17      173.62      5.89 o
   4   3   7       29.80       32.95      3.61 o
   5   3   7        0.21       -0.91      2.85 o
  -7   4   7        0.86        3.51      7.13 o
  -6   4   7        0.37       -1.45      4.81 o
  -5   4   7       21.34       21.02      2.75 o
  -4   4   7      110.89      103.46      4.49 o
  -3   4   7      581.41      620.91      9.65 o
  -2   4   7      108.89      106.52      4.47 o
  -1   4   7       53.05       46.92      2.23 o
   0   4   7       62.97       70.76      2.49 o
   1   4   7      337.60      362.05      6.42 o
   2   4   7       16.89       23.45      3.51 o
   3   4   7       25.81       15.93      2.55 o
   4   4   7        2.61        4.39      2.24 o
   5   4   7       35.79       43.33      5.65 o
  -7   5   7       39.42       42.87      5.55 o
  -6   5   7        8.00        5.31      2.08 o
  -5   5   7        2.89        1.09      2.45 o
  -4   5   7        0.14       -0.34      1.11 o
  -3   5   7      245.15      278.92      5.70 o
  -2   5   7       77.15       91.45      3.12 o
  -1   5   7       11.66        9.16      1.76 o
   0   5   7      638.77      750.78     10.11 o
   1   5   7      337.62      342.59      6.23 o
   2   5   7      441.74      416.26      8.12 o
   3   5   7       87.88       86.16      4.88 o
   4   5   7       52.30       44.82      4.11 o
   5   5   7       15.72       15.17      4.59 o
  -7   6   7       40.56       49.97      4.86 o
  -6   6   7        9.25        7.51      3.60 o
  -5   6   7      130.63      123.83      5.55 o
  -4   6   7      703.19      679.02     14.77 o
  -3   6   7       68.93       70.37      3.15 o
  -2   6   7      119.74      112.86      3.49 o
  -1   6   7       12.70       16.61      1.54 o
   0   6   7      453.53      470.54      6.27 o
   1   6   7        6.51        6.45      1.46 o
   2   6   7       20.29       21.31      2.27 o
   3   6   7       51.00       62.22      4.25 o
   4   6   7        5.09        3.01      2.63 o
   5   6   7       58.50       50.40      5.37 o
  -6   7   7       51.02       46.19      4.17 o
  -5   7   7        7.26        3.93      2.02 o
  -4   7   7      200.27      181.89      6.55 o
  -3   7   7        0.12        0.32      1.14 o
  -2   7   7       82.44       76.31      3.31 o
  -1   7   7       26.55       28.32      2.02 o
   0   7   7      279.74      266.20      4.37 o
   1   7   7      231.07      226.43      5.38 o
   2   7   7      643.26      653.05     11.05 o
   3   7   7        1.72        3.01      1.98 o
   4   7   7      149.78      139.72      7.67 o
   5   7   7        8.59        9.08      3.45 o
  -6   8   7       22.42       25.87      3.90 o
  -5   8   7       86.14       91.14      9.47 o
  -4   8   7      634.24      635.56     14.63 o
  -3   8   7      312.88      317.76      7.08 o
  -2   8   7        2.47        2.02      0.98 o
  -1   8   7        0.30        2.37      1.05 o
   0   8   7      201.08      183.08      3.95 o
   1   8   7      126.83      132.36      4.16 o
   2   8   7      204.88      196.58      5.41 o
   3   8   7      165.46      158.28      6.85 o
   4   8   7        0.12       -1.09      2.49 o
  -6   9   7        0.42        2.82      2.48 o
  -5   9   7      270.15      262.43      8.82 o
  -4   9   7        0.51       -1.22      1.66 o
  -3   9   7       40.75       43.37      3.35 o
  -2   9   7       16.50       22.04      1.86 o
  -1   9   7      193.79      214.72      4.63 o
   0   9   7      562.20      601.77      9.12 o
   1   9   7      385.57      378.56      7.38 o
   2   9   7       17.28       16.56      2.15 o
   3   9   7      189.87      200.01      6.83 o
   4   9   7       13.19       19.22      3.60 o
  -6  10   7      190.87      228.78      9.26 o
  -5  10   7      132.64      133.82      6.81 o
  -4  10   7        2.72        3.52      2.03 o
  -3  10   7      206.39      209.38      8.27 o
  -2  10   7      100.33      120.85      3.78 o
  -1  10   7      440.40      512.49      7.98 o
   0  10   7       82.57       82.45      3.77 o
   1  10   7      377.00      379.97      9.22 o
   2  10   7       89.94       87.17      4.21 o
   3  10   7      220.63      203.70      9.72 o
   4  10   7       23.41       30.87      4.35 o
  -6  11   7        0.16       -0.73      2.47 o
  -5  11   7       10.92       12.80      2.91 o
  -4  11   7       19.64       20.41      3.10 o
  -3  11   7      379.09      376.92     10.66 o
  -2  11   7       64.46       62.41      4.59 o
  -1  11   7       99.53       79.47      3.18 o
   0  11   7       20.25       26.24      2.38 o
   1  11   7      259.36      255.18      6.81 o
   2  11   7       12.26       13.28      2.17 o
   3  11   7       15.59       18.22      4.73 o
   4  11   7        0.25        1.45      2.84 o
  -6  12   7        0.10        0.38      2.54 o
  -5  12   7       11.86       11.57      3.49 o
  -4  12   7       15.71       14.77      3.31 o
  -3  12   7      721.80      727.02     16.77 o
  -2  12   7      224.60      199.11      6.50 o
  -1  12   7        2.58        2.23      1.59 o
   0  12   7       37.45       48.10      3.05 o
   1  12   7     4271.69     4331.73     56.00 o
   2  12   7      262.68      260.20      7.35 o
   3  12   7        0.01        5.62      3.07 o
   4  12   7      151.16      174.36      9.21 o
  -6  13   7       38.84       40.16      5.10 o
  -5  13   7       88.92       93.52     10.75 o
  -4  13   7       13.22       11.51      2.83 o
  -3  13   7        6.04        5.45      2.19 o
  -2  13   7       20.88       13.80      2.35 o
  -1  13   7      335.40      318.38      6.68 o
   0  13   7      357.63      403.69      9.93 o
   1  13   7      146.58      155.30      6.63 o
   2  13   7        1.25        4.05      2.92 o
   3  13   7       16.38       18.60      3.87 o
   4  13   7        0.01        0.26      2.92 o
  -6  14   7       13.55        8.91      6.87 o
  -5  14   7       64.34       56.60      5.54 o
  -4  14   7       82.24       73.27      5.94 o
  -3  14   7       11.90       10.96      2.76 o
  -2  14   7       84.04       65.59      5.28 o
  -1  14   7      167.99      141.99      5.34 o
   0  14   7      455.12      467.23     10.99 o
   1  14   7       20.67       23.28      3.28 o
   2  14   7        0.61        1.60      2.76 o
   3  14   7      330.70      387.06     13.25 o
   4  14   7        4.23        7.09      4.49 o
  -6  15   7        0.57       -1.26      2.96 o
  -5  15   7      135.56      162.18     13.26 o
  -4  15   7      190.36      181.58      8.46 o
  -3  15   7       19.48       16.31      2.79 o
  -2  15   7       55.71       54.80      4.27 o
  -1  15   7      178.58      194.04      6.02 o
   0  15   7       33.52       36.48      3.67 o
   1  15   7       24.98       18.36      4.59 o
   2  15   7        0.11        0.18      3.97 o
   3  15   7       39.63       37.47      5.19 o
   4  15   7       40.61       40.26      6.09 o
  -5  16   7        8.22        3.96      2.94 o
  -4  16   7      250.87      220.17      9.29 o
  -3  16   7       68.83       69.60      5.13 o
  -2  16   7       12.89       14.35      2.76 o
  -1  16   7       57.07       60.99      4.70 o
   0  16   7       33.86       31.86      4.83 o
   1  16   7        2.02        2.58      3.44 o
   2  16   7       38.68       34.78      6.15 o
   3  16   7       95.80       74.14     12.64 o
  -5  17   7        4.07        0.05      2.98 o
  -4  17   7      377.76      366.72     12.46 o
  -3  17   7        0.61        1.96      2.09 o
  -2  17   7       73.26       77.29      5.30 o
  -1  17   7       40.19       29.49      3.14 o
   0  17   7      133.97      170.29      8.01 o
   1  17   7        1.07        0.18      4.14 o
   2  17   7        0.01       -1.98      3.68 o
   3  17   7       19.24        7.70      7.95 o
  -5  18   7      145.49      113.69      8.47 o
  -4  18   7        2.25        1.76      2.75 o
  -3  18   7        2.16        2.43      2.31 o
  -2  18   7       21.18       24.79      3.40 o
  -1  18   7       74.35       91.41      5.73 o
   0  18   7        2.92       -1.25      3.08 o
   1  18   7       17.66       19.45      4.94 o
   2  18   7       65.36       64.67     12.46 o
   3  18   7        0.24        1.95      7.02 o
  -5  19   7        6.65        3.36      3.27 o
  -4  19   7       36.65       37.42      5.01 o
  -3  19   7       12.19       17.23      3.32 o
  -2  19   7       93.07       97.93      7.67 o
  -1  19   7        2.84       -2.10      2.10 o
   0  19   7      116.25      106.88     12.92 o
   1  19   7       21.43       11.03      6.39 o
   2  19   7      257.50      263.75     13.64 o
   3  19   7       92.14       82.15     14.03 o
  -4  20   7       10.60       17.97      4.11 o
  -3  20   7      160.80      170.22      8.66 o
  -2  20   7        0.95        1.23      2.38 o
  -1  20   7        0.31       -1.16      2.49 o
   0  20   7        4.27        2.79      4.78 o
   1  20   7        0.52       -2.94      4.70 o
   2  20   7        0.14       -1.07      4.30 o
   3  20   7       21.95       11.83      8.80 o
  -4  21   7       48.19       34.71      5.36 o
  -3  21   7        4.76        3.18      2.77 o
  -2  21   7      102.08      112.61      7.01 o
  -1  21   7       45.80       36.20      8.34 o
   0  21   7       58.57       29.08      7.87 o
   1  21   7        0.57       -1.99      5.62 o
   2  21   7        0.03       -0.91      6.52 o
  -4  22   7       10.01        8.45      3.34 o
  -3  22   7        1.32        1.84      2.77 o
  -2  22   7       40.65       54.71      6.24 o
  -1  22   7       35.08       28.21      7.82 o
   0  22   7        7.52       -2.41      4.07 o
   1  22   7        8.35        1.72      5.68 o
   2  22   7       57.72       43.37     10.92 o
  -3  23   7        8.93       21.37      3.97 o
  -2  23   7       65.05       69.07     11.75 o
  -1  23   7        0.85        0.55      4.16 o
   0  23   7        7.62        0.64      4.85 o
   1  23   7       17.83        6.07      7.20 o
  -3  24   7       80.01       89.47      7.08 o
  -2  24   7       23.47       31.88      8.88 o
  -1  24   7        5.02        1.77      5.35 o
   0  24   7        9.89       12.82      6.84 o
   1  24   7        0.05       -4.72      4.72 o
  -2  25   7       16.88        8.36      6.75 o
  -1  25   7        0.28        4.27      5.68 o
   0  25   7       13.34        7.92      6.44 o
  -1  26   7        0.05        2.60      6.22 o
  -5   0   8      205.69      212.90      6.58 o
  -4   0   8      938.49      971.47     19.11 o
  -3   0   8        1.82        4.61      1.72 o
  -2   0   8      587.02      657.72     14.33 o
  -1   0   8       31.72       29.19      3.10 o
   0   0   8       42.26       54.57      4.39 o
   1   0   8      180.27      183.50      7.00 o
   2   0   8        2.27        1.26      2.00 o
   3   0   8        0.17        4.08      3.26 o
   4   0   8        0.07        1.82      3.57 o
  -6   1   8       36.20       42.08      9.62 o
  -5   1   8       59.58       58.00      3.28 o
  -4   1   8       18.14       19.20      2.17 o
  -3   1   8      979.18     1015.50     14.03 o
  -2   1   8        0.00       -0.65      0.80 o
  -1   1   8      109.25      118.94      3.71 o
   0   1   8       19.39       22.59      1.94 o
   1   1   8      363.16      296.01      6.41 o
   2   1   8       28.44       19.15      2.42 o
   3   1   8       78.76       70.55      5.11 o
   4   1   8        1.96        2.98      3.64 o
  -6   2   8      237.42      240.40     18.72 o
  -5   2   8      161.77      165.47      5.09 o
  -4   2   8       36.86       41.01      2.39 o
  -3   2   8       17.38       15.32      2.04 o
  -2   2   8      613.17      616.93      9.68 o
  -1   2   8       14.06       14.67      1.52 o
   0   2   8       30.49       37.69      2.30 o
   1   2   8       12.67        7.12      2.02 o
   2   2   8      170.34      121.77      5.07 o
   3   2   8       16.66       14.18      3.47 o
   4   2   8       67.82       65.99      5.56 o
  -6   3   8        0.00        0.67      1.94 o
  -5   3   8     1025.61     1077.64     24.87 o
  -4   3   8        7.86        4.42      1.22 o
  -3   3   8      211.36      225.97      4.90 o
  -2   3   8       11.42       16.04      1.49 o
  -1   3   8      535.95      538.47      9.22 o
   0   3   8      199.60      196.02      4.62 o
   1   3   8        0.00       -0.14      1.48 o
   2   3   8       67.45       55.87      3.71 o
   3   3   8      227.23      210.49     12.43 o
   4   3   8      121.67      146.96      8.00 o
  -7   4   8       11.68       13.93      5.26 o
  -6   4   8       30.98       30.77      6.07 o
  -5   4   8      128.32      128.44      6.29 o
  -4   4   8      810.13      832.59     14.27 o
  -3   4   8        7.42        5.10      1.14 o
  -2   4   8        3.92        6.36      1.15 o
  -1   4   8      320.92      325.46      8.16 o
   0   4   8      230.44      251.98      5.24 o
   1   4   8       14.38       11.20      1.81 o
   2   4   8      323.45      292.14      6.80 o
   3   4   8        2.43        3.71      1.97 o
   4   4   8        9.64        8.14      3.60 o
  -7   5   8      115.41      116.36     17.58 o
  -6   5   8      102.00       86.93      5.39 o
  -5   5   8        7.15        3.65      2.29 o
  -4   5   8        3.94        4.93      1.47 o
  -3   5   8        6.48        6.85      1.27 o
  -2   5   8       51.11       54.08      2.73 o
  -1   5   8      136.57      137.54      5.34 o
   0   5   8        0.02       -1.12      1.12 o
   1   5   8      257.75      255.92      5.73 o
   2   5   8        7.63        7.15      1.80 o
   3   5   8        0.08       -0.65      1.88 o
   4   5   8      123.48      138.15      6.90 o
  -6   6   8       60.84       66.05      6.15 o
  -5   6   8       52.55       52.86      5.14 o
  -4   6   8      312.76      322.97      8.34 o
  -3   6   8       25.60       22.51      1.81 o
  -2   6   8       58.57       57.01      2.67 o
  -1   6   8       19.59       16.28      1.65 o
   0   6   8     1466.69     1526.09     19.29 o
   1   6   8       32.24       40.58      2.56 o
   2   6   8      905.00      869.09     13.82 o
   3   6   8      203.96      219.47      7.84 o
   4   6   8        0.75        1.19      2.49 o
  -6   7   8       37.95       35.90      5.37 o
  -5   7   8       57.33       52.36      7.03 o
  -4   7   8       53.70       52.02      3.80 o
  -3   7   8        3.42        3.29      1.13 o
  -2   7   8       41.37       40.86      2.32 o
  -1   7   8      108.04      123.41      4.45 o
   0   7   8      355.73      360.24      6.67 o
   1   7   8        1.14       -0.24      1.32 o
   2   7   8        4.69        7.71      2.03 o
   3   7   8      200.88      215.43      7.06 o
   4   7   8       74.68       85.13      6.70 o
  -6   8   8       80.07       89.53      6.78 o
  -5   8   8       42.30       38.92      5.66 o
  -4   8   8      754.15      744.09     14.91 o
  -3   8   8       95.06      100.61      4.37 o
  -2   8   8      104.86       87.74      3.27 o
  -1   8   8        1.86        1.64      1.16 o
   0   8   8     2129.13     2176.71     25.11 o
   1   8   8      123.48      125.95      4.34 o
   2   8   8       22.25       21.75      2.49 o
   3   8   8      146.17      144.45      6.64 o
   4   8   8        0.98        1.25      2.73 o
  -6   9   8       21.69       21.54      4.03 o
  -5   9   8        4.58        3.42      3.90 o
  -4   9   8       12.70       14.76      3.25 o
  -3   9   8      144.24      135.77      5.59 o
  -2   9   8        7.50       10.52      1.48 o
  -1   9   8       61.90       65.35      3.02 o
   0   9   8       55.31       58.17      3.08 o
   1   9   8      252.50      251.15      7.83 o
   2   9   8       54.22       56.70      3.62 o
   3   9   8        8.51        2.44      2.26 o
   4   9   8        2.26        6.40      3.06 o
  -6  10   8      128.23      123.19      7.09 o
  -5  10   8       18.06       16.96      3.24 o
  -4  10   8      101.94      102.21      7.03 o
  -3  10   8       12.56        5.54      1.96 o
  -2  10   8     1182.02     1175.77     15.00 o
  -1  10   8      440.11      436.40      7.50 o
   0  10   8      159.06      153.07      6.39 o
   1  10   8      175.56      176.88      7.33 o
   2  10   8       24.18       25.63      2.84 o
   3  10   8       40.41       50.99      4.76 o
   4  10   8        0.13       -0.71      2.90 o
  -6  11   8      117.04      137.83     10.72 o
  -5  11   8        0.04       -1.26      1.97 o
  -4  11   8       13.65        9.38      2.54 o
  -3  11   8       10.52       10.65      2.46 o
  -2  11   8      125.82      130.13      4.86 o
  -1  11   8       37.62       39.36      2.50 o
   0  11   8      124.55      137.01      6.87 o
   1  11   8        6.61        2.14      2.32 o
   2  11   8       17.96       11.08      2.93 o
   3  11   8        0.31        0.62      2.54 o
   4  11   8       14.22       15.76      3.97 o
  -6  12   8        2.20        0.51      2.83 o
  -5  12   8        5.42        9.60      3.01 o
  -4  12   8        3.98        0.69      3.16 o
  -3  12   8        4.81        3.50      1.80 o
  -2  12   8       97.66       85.13      4.43 o
  -1  12   8       86.63       83.95      3.97 o
   0  12   8       39.51       39.20      3.73 o
   1  12   8      621.77      650.30     19.35 o
   2  12   8        6.14        5.43      2.64 o
   3  12   8        3.13       -4.05      4.05 o
   4  12   8        0.02       -1.09      3.02 o
  -6  13   8       35.80       34.71      9.13 o
  -5  13   8        4.13        1.42      2.52 o
  -4  13   8       46.18       37.70      4.75 o
  -3  13   8        6.62        3.69      2.11 o
  -2  13   8       59.47       58.77      4.60 o
  -1  13   8       51.14       33.54      2.69 o
   0  13   8       10.03        8.91      2.84 o
   1  13   8        1.00        3.94      3.34 o
   2  13   8       30.16       33.68      8.79 o
   3  13   8      151.71      141.42     15.59 o
   4  13   8      157.30      159.79     13.13 o
  -6  14   8      140.95      131.93     10.70 o
  -5  14   8       68.82       60.54      5.81 o
  -4  14   8        4.83        2.51      2.42 o
  -3  14   8       44.23       37.03      3.75 o
  -2  14   8      180.21      171.66      6.20 o
  -1  14   8        3.13        3.03      1.78 o
   0  14   8        2.59        5.71      2.49 o
   1  14   8      384.13      408.26     10.90 o
   2  14   8        9.81        2.15      4.13 o
   3  14   8      329.01      335.15     16.59 o
  -5  15   8        1.52        5.08      2.93 o
  -4  15   8       23.91       20.24      3.87 o
  -3  15   8       93.44       85.36      8.05 o
  -2  15   8       19.52       23.59      3.47 o
  -1  15   8       74.90       67.29      4.25 o
   0  15   8       17.11       15.24      3.78 o
   1  15   8      143.73      133.59      8.09 o
   2  15   8      268.73      259.76     25.89 o
   3  15   8       23.10       19.47      5.99 o
  -5  16   8       20.93       13.68      4.06 o
  -4  16   8      487.75      460.77     12.55 o
  -3  16   8       21.05       21.03      3.35 o
  -2  16   8       58.82       56.88      4.12 o
  -1  16   8       52.08       53.09      6.07 o
   0  16   8      783.62      772.26     16.20 o
   1  16   8       57.33       58.01      7.13 o
   2  16   8        4.15       -2.91      4.03 o
   3  16   8       14.55       13.69     12.30 o
  -5  17   8        4.98        3.86      2.99 o
  -4  17   8       15.43       11.20      3.09 o
  -3  17   8        1.99        3.34      2.30 o
  -2  17   8       60.13       63.28      5.04 o
  -1  17   8      667.10      634.94     21.59 o
   0  17   8      209.39      202.70     13.78 o
   1  17   8        0.31       -0.60      3.72 o
   2  17   8        1.03       -4.13      4.13 o
   3  17   8       74.79       92.22     23.41 o
  -5  18   8      121.53      115.76      8.62 o
  -4  18   8       36.45       44.03      4.75 o
  -3  18   8      152.98      163.37      8.24 o
  -2  18   8        0.82        2.50      2.01 o
  -1  18   8        0.04        2.60      2.71 o
   0  18   8       92.74       98.58      9.04 o
   1  18   8       18.30       18.75      5.28 o
   2  18   8      153.00      178.37     12.83 o
   3  18   8       59.73       75.42      9.63 o
  -5  19   8       39.57       22.30      6.08 o
  -4  19   8       57.58       62.07      9.58 o
  -3  19   8        0.05        0.75      2.45 o
  -2  19   8       54.80       55.91      4.39 o
  -1  19   8        2.50        2.75      3.04 o
   0  19   8       17.49       16.40      6.67 o
   1  19   8       32.75       17.31      7.83 o
   2  19   8      233.00      234.02     14.06 o
  -4  20   8       52.01       45.94      5.12 o
  -3  20   8       18.49       21.50      3.67 o
  -2  20   8       11.55       12.05      2.81 o
  -1  20   8        6.91        7.52      3.33 o
   0  20   8        0.78        3.65      5.38 o
   1  20   8       10.32       -5.31      5.31 o
   2  20   8        1.38        4.33      5.12 o
  -4  21   8        0.42        0.14      2.80 o
  -3  21   8       23.37       34.79      4.39 o
  -2  21   8        9.37       14.53      3.69 o
  -1  21   8       48.74       48.83      9.56 o
   0  21   8       13.17        0.99      5.58 o
   1  21   8        5.38        2.13      6.69 o
   2  21   8       14.67        5.10      7.34 o
  -4  22   8        1.76        0.58      2.98 o
  -3  22   8       34.31       34.28      4.78 o
  -2  22   8      123.73      121.28      8.99 o
  -1  22   8        1.11        1.22      5.35 o
   0  22   8        2.38        0.38      5.62 o
   1  22   8        1.74       -0.07      5.85 o
  -3  23   8      207.16      230.68     15.11 o
  -2  23   8       53.06       54.11     10.70 o
  -1  23   8       10.56        9.76      6.34 o
   0  23   8       15.92       17.85      7.80 o
   1  23   8       87.27       94.99     14.39 o
  -2  24   8       33.28       37.44      9.59 o
  -1  24   8        3.61        0.71      5.62 o
   0  24   8        4.57        0.68      6.12 o
  -1  25   8       48.11       68.80     13.05 o
  -6   1   9      481.03      490.72     11.46 o
  -5   1   9      103.52      111.05      3.91 o
  -4   1   9       16.81       18.45      1.94 o
  -3   1   9        0.43        0.53      1.08 o
  -2   1   9      125.79      131.75      4.23 o
  -1   1   9      168.46      183.28      9.93 o
   0   1   9      343.70      351.20      5.99 o
   1   1   9       11.21        7.07      1.73 o
   2   1   9      481.87      459.36     10.11 o
   3   1   9       24.40       30.40      3.79 o
   4   1   9        6.09        9.00      3.32 o
  -6   2   9       64.34       70.99      5.12 o
  -5   2   9      388.83      397.26      7.55 o
  -4   2   9        6.05        7.10      1.51 o
  -3   2   9       92.16      103.09      4.20 o
  -2   2   9       28.09       36.16      3.92 o
  -1   2   9      471.08      476.37      7.71 o
   0   2   9        0.09        0.23      1.24 o
   1   2   9      299.10      305.43      6.82 o
   2   2   9      100.90       98.01      6.94 o
   3   2   9        0.04        0.49      2.31 o
   4   2   9        9.19       10.69      4.60 o
  -6   3   9        0.17       -1.31      1.57 o
  -5   3   9      149.73      159.00      5.40 o
  -4   3   9       37.81       35.61      2.79 o
  -3   3   9      413.75      451.92      8.22 o
  -2   3   9       17.58       18.96      2.01 o
  -1   3   9      939.49      915.12     12.30 o
   0   3   9      105.70       94.69      3.76 o
   1   3   9       74.95       58.80      3.39 o
   2   3   9       11.70       18.41      2.62 o
   3   3   9       20.54       21.87      3.50 o
   4   3   9        2.58        3.10      3.01 o
  -6   4   9       61.34       67.43      4.96 o
  -5   4   9      645.50      654.09     12.61 o
  -4   4   9        0.83        1.03      1.21 o
  -3   4   9       37.23       48.64      2.89 o
  -2   4   9       28.57       28.53      2.09 o
  -1   4   9      314.29      311.83      6.34 o
   0   4   9       31.13       39.66      2.64 o
   1   4   9        8.19        8.14      1.79 o
   2   4   9      233.58      221.05      6.76 o
   3   4   9       29.37       34.95      4.02 o
   4   4   9       16.11       14.78      3.91 o
  -6   5   9       13.99       14.51      2.97 o
  -5   5   9      198.91      218.77      8.03 o
  -4   5   9        0.29       -0.52      1.26 o
  -3   5   9        6.04        3.04      1.32 o
  -2   5   9        3.55        3.33      1.18 o
  -1   5   9       13.24       10.05      1.57 o
   0   5   9      302.67      311.24      6.33 o
   1   5   9      235.10      219.76      8.22 o
   2   5   9        5.65        3.90      2.81 o
   3   5   9        0.68        1.68      2.38 o
   4   5   9      108.08      117.41      8.29 o
  -6   6   9        3.09        0.16      2.29 o
  -5   6   9       29.31       30.80      3.81 o
  -4   6   9       16.88       16.18      2.31 o
  -3   6   9        2.36        1.05      1.17 o
  -2   6   9        2.72        3.48      1.19 o
  -1   6   9      169.04      170.17      4.43 o
   0   6   9      802.57      793.68     12.61 o
   1   6   9      395.88      386.21      9.11 o
   2   6   9       59.69       61.09      3.82 o
   3   6   9        1.41        2.62      2.22 o
   4   6   9       21.74       38.52      4.77 o
  -6   7   9       36.99       27.27      3.67 o
  -5   7   9        0.12       -1.08      1.97 o
  -4   7   9        5.61        4.09      1.58 o
  -3   7   9       38.54       33.52      2.33 o
  -2   7   9      237.80      241.26      5.22 o
  -1   7   9       22.94       24.77      2.10 o
   0   7   9      131.57      123.36      4.40 o
   1   7   9        0.77        0.97      2.12 o
   2   7   9       22.65       16.87      3.10 o
   3   7   9       29.37       33.61      5.00 o
   4   7   9        3.09        1.07      2.90 o
  -6   8   9        0.97        0.51      2.76 o
  -5   8   9       73.00       71.40      5.61 o
  -4   8   9        7.68        4.40      1.95 o
  -3   8   9      137.39      127.34      5.49 o
  -2   8   9       26.16       30.38      2.23 o
  -1   8   9       23.13       28.91      2.58 o
   0   8   9      225.21      211.98      5.30 o
   1   8   9      303.14      293.26     11.09 o
   2   8   9       31.86       35.26      4.04 o
   3   8   9       28.64       22.22      4.52 o
   4   8   9        1.62        2.73      3.19 o
  -6   9   9       13.14       13.29      3.55 o
  -5   9   9       12.64       19.21      3.52 o
  -4   9   9        6.63        3.87      1.93 o
  -3   9   9        0.35       -1.27      1.27 o
  -2   9   9      202.67      180.37      4.57 o
  -1   9   9      696.78      749.60     11.09 o
   0   9   9      285.16      297.57      7.77 o
   1   9   9        8.18       13.09      2.89 o
   2   9   9        0.57       -2.25      2.26 o
   3   9   9        7.79        5.73      3.58 o
   4   9   9       21.91       20.94      6.18 o
  -6  10   9        0.71       -0.60      2.75 o
  -5  10   9        0.01       -1.21      2.24 o
  -4  10   9        0.91       -1.37      1.57 o
  -3  10   9       37.71       25.13      2.64 o
  -2  10   9       83.83       62.99      3.14 o
  -1  10   9       31.87       28.35      2.87 o
   0  10   9      199.32      201.62     10.94 o
   1  10   9       48.63       47.24      4.47 o
   2  10   9       70.27       69.92      5.41 o
   3  10   9       14.93        6.85      4.75 o
  -6  11   9       65.65       58.94     14.82 o
  -5  11   9        9.78        7.55      2.60 o
  -4  11   9       35.61       37.74      3.80 o
  -3  11   9       86.73       82.65      4.52 o
  -2  11   9        9.41        9.22      1.88 o
  -1  11   9       87.40       94.56      3.99 o
   0  11   9       12.17       17.04      2.98 o
   1  11   9      969.97     1018.71     20.87 o
   2  11   9      125.15      128.25      7.14 o
   3  11   9       48.44       75.62     18.61 o
  -6  12   9       15.71       13.94      8.06 o
  -5  12   9       32.36       36.61      4.31 o
  -4  12   9        3.39        1.57      1.93 o
  -3  12   9       23.50       23.83      2.70 o
  -2  12   9       51.36       46.54      4.25 o
  -1  12   9      214.55      200.88      5.13 o
   0  12   9        0.00        1.65      2.15 o
   1  12   9       35.54       25.19      4.24 o
   2  12   9       61.04       68.00      6.09 o
   3  12   9        4.94        6.50      4.95 o
  -6  13   9        0.39        5.23      3.70 o
  -5  13   9        1.38        1.33      2.26 o
  -4  13   9        7.19        5.72      2.32 o
  -3  13   9       87.82       78.74      4.64 o
  -2  13   9       56.07       42.78      3.45 o
  -1  13   9      179.11      151.78      7.63 o
   0  13   9        2.30        2.29      2.41 o
   1  13   9       90.45       94.48      6.21 o
   2  13   9      104.19      122.24     12.70 o
   3  13   9       43.00       31.81      6.95 o
  -5  14   9       89.78       86.88      6.21 o
  -4  14   9       96.88       95.11      7.28 o
  -3  14   9      218.18      223.35      6.94 o
  -2  14   9       54.80       70.09      4.44 o
  -1  14   9       15.02       14.47      3.04 o
   0  14   9       31.15       37.30      4.06 o
   1  14   9       58.17       61.06      5.19 o
   2  14   9       70.21       97.89      9.74 o
   3  14   9       11.98       11.18      5.52 o
  -5  15   9       42.21       39.49      4.56 o
  -4  15   9        0.00        0.83      2.49 o
  -3  15   9        3.05        3.54      1.95 o
  -2  15   9        0.05       -1.62      1.64 o
  -1  15   9      100.84       85.52      4.93 o
   0  15   9        7.45       12.52      3.13 o
   1  15   9        9.77        2.73      5.32 o
   2  15   9        4.33       -5.60      5.60 o
   3  15   9        0.00       -5.80      6.18 o
  -5  16   9       12.77       12.24      3.40 o
  -4  16   9        3.57        3.20      2.62 o
  -3  16   9        9.88        7.74      2.36 o
  -2  16   9        0.27        0.20      1.87 o
  -1  16   9       19.44       26.57      4.22 o
   0  16   9      975.30      973.57     23.01 o
   1  16   9        4.59        2.55      4.15 o
   2  16   9       10.11       -2.01      4.80 o
   3  16   9       36.26       41.89      8.05 o
  -5  17   9       13.98       14.41      4.24 o
  -4  17   9       35.63       32.84      4.20 o
  -3  17   9       19.11       20.18      3.09 o
  -2  17   9        1.06        0.78      1.93 o
  -1  17   9        2.11        1.13      2.90 o
   0  17   9       48.14       61.87     16.43 o
   1  17   9        0.22       -3.47      3.97 o
   2  17   9        0.64       -4.29      4.29 o
  -5  18   9        7.14        7.58      3.55 o
  -4  18   9       24.54       27.04      4.07 o
  -3  18   9       48.45       48.61      4.29 o
  -2  18   9        3.78        1.16      2.12 o
  -1  18   9      113.33      132.99      9.98 o
   0  18   9      108.86      119.93     10.25 o
   1  18   9       34.72       50.69      7.31 o
   2  18   9      116.10      102.89     20.57 o
  -4  19   9       27.14       26.16      4.27 o
  -3  19   9       13.82       15.66      3.06 o
  -2  19   9        0.52        0.62      2.32 o
  -1  19   9        8.35       10.89      6.15 o
   0  19   9      132.60      143.73     16.08 o
   1  19   9       77.30       82.74     13.19 o
   2  19   9       66.10       57.46      8.45 o
  -4  20   9      116.68      129.10      8.15 o
  -3  20   9        0.48        1.84      2.44 o
  -2  20   9       50.85       51.80      4.51 o
  -1  20   9       88.68       96.88      7.91 o
   0  20   9        0.61        1.71      5.62 o
   1  20   9       71.73       84.73     13.47 o
  -4  21   9       52.58       58.41      5.88 o
  -3  21   9       56.79       64.20      5.10 o
  -2  21   9       87.43       81.33     13.63 o
  -1  21   9      136.45      148.81     16.71 o
   0  21   9       30.32       47.15     10.02 o
   1  21   9       11.09        5.77      6.76 o
  -3  22   9        5.54        4.81      2.85 o
  -2  22   9       60.79       71.11     11.39 o
  -1  22   9        5.41        1.36      5.12 o
   0  22   9       39.07       22.73      8.36 o
   1  22   9        0.03       -5.76      6.63 o
  -2  23   9        7.64        3.72      5.98 o
  -1  23   9       17.78       23.72      7.97 o
   0  23   9        3.58       10.90      7.15 o
  -1  24   9       27.73       16.80      8.05 o
  -6   0  10      107.04      101.90      7.59 o
  -5   0  10      608.14      667.24     15.85 o
  -4   0  10        5.14        4.24      2.11 o
  -3   0  10       34.82       37.44      3.92 o
  -2   0  10       48.75       50.08      4.52 o
  -1   0  10        0.01        1.30      2.11 o
   0   0  10      212.30      226.37      8.50 o
   1   0  10      684.83      622.91     15.74 o
   2   0  10        5.27        3.35      4.04 o
   3   0  10       20.79        9.25      4.22 o
   4   0  10        0.11        0.62      4.05 o
  -6   1  10      840.61      864.08     15.71 o
  -5   1  10        0.28        0.71      1.48 o
  -4   1  10       32.18       37.81      3.92 o
  -3   1  10       49.67       48.11      3.08 o
  -2   1  10      240.03      259.53      8.78 o
  -1   1  10      222.56      227.46      5.87 o
   0   1  10      493.06      490.57      9.38 o
   1   1  10      330.90      330.98      8.45 o
   2   1  10      173.66      166.07      9.51 o
   3   1  10       28.21       38.60      4.39 o
   4   1  10       38.45       47.17      5.28 o
  -6   2  10        0.51       -0.17      1.88 o
  -5   2  10       53.49       55.75      3.30 o
  -4   2  10        3.75        2.87      1.48 o
  -3   2  10      159.06      170.14      4.94 o
  -2   2  10       75.70       77.10      3.84 o
  -1   2  10      905.57      903.93     13.93 o
   0   2  10      131.82      128.72      4.54 o
   1   2  10      309.22      325.19      8.40 o
   2   2  10       71.49       65.40      4.46 o
   3   2  10        8.84        9.83      3.08 o
   4   2  10       33.24       43.69      5.01 o
  -6   3  10       26.65       35.28      6.02 o
  -5   3  10        0.03        1.10      1.68 o
  -4   3  10      180.51      193.37      7.88 o
  -3   3  10        0.68        0.21      1.41 o
  -2   3  10        6.23        6.61      1.67 o
  -1   3  10      541.39      537.87      9.81 o
   0   3  10       95.42       91.59      3.96 o
   1   3  10      241.94      197.70      6.79 o
   2   3  10       91.61       80.24      5.64 o
   3   3  10       43.14       43.78      4.57 o
   4   3  10      108.99      128.27      8.01 o
  -6   4  10        0.22        2.56      1.94 o
  -5   4  10       13.83       13.92      2.36 o
  -4   4  10       39.90       40.82      2.94 o
  -3   4  10      191.10      199.08      5.48 o
  -2   4  10       35.62       35.88      2.77 o
  -1   4  10      631.27      614.47     11.19 o
   0   4  10      493.23      480.90     10.27 o
   1   4  10        0.78        0.35      1.78 o
   2   4  10       68.17       63.05      5.31 o
   3   4  10        3.23        1.83      5.52 o
  -6   5  10      183.41      177.58      6.32 o
  -5   5  10        0.59        2.55      1.81 o
  -4   5  10      269.30      275.84      6.52 o
  -3   5  10        0.75        0.08      1.34 o
  -2   5  10      410.09      439.90      8.58 o
  -1   5  10      220.08      232.89      5.86 o
   0   5  10        9.27        9.18      2.30 o
   1   5  10       17.25       16.55      2.98 o
   2   5  10        0.09        1.01      2.34 o
   3   5  10       24.22       33.62      7.92 o
  -6   6  10       10.63       13.61      3.68 o
  -5   6  10       35.06       28.39      3.14 o
  -4   6  10        7.54       12.78      2.28 o
  -3   6  10      484.33      443.49     15.59 o
  -2   6  10       14.26       13.92      2.10 o
  -1   6  10       77.22       80.74      3.67 o
   0   6  10      108.16       98.36      5.09 o
   1   6  10       39.80       36.49      3.60 o
   2   6  10        5.57        6.08      2.77 o
   3   6  10       57.90       58.35      9.43 o
  -6   7  10        4.70        4.62      2.25 o
  -5   7  10        2.31        4.83      2.10 o
  -4   7  10      181.77      177.37     10.68 o
  -3   7  10        4.60        9.00      1.83 o
  -2   7  10       41.15       36.84      2.50 o
  -1   7  10        0.83       -1.01      1.27 o
   0   7  10      570.37      543.27     12.51 o
   1   7  10       56.98       57.30      5.33 o
   2   7  10        0.06       -1.34      2.38 o
   3   7  10       29.81       42.72      5.81 o
  -6   8  10        2.34        0.97      2.69 o
  -5   8  10       34.36       33.28      3.46 o
  -4   8  10       32.30       41.56      5.25 o
  -3   8  10       49.86       40.29      3.30 o
  -2   8  10        1.30        1.04      1.32 o
  -1   8  10       78.51       79.75      3.70 o
   0   8  10      206.22      203.40      6.83 o
   1   8  10       45.50       48.58      4.57 o
   2   8  10       24.47       22.24      3.72 o
   3   8  10       12.46        8.05      4.10 o
  -6   9  10        9.31        5.58      2.97 o
  -5   9  10        7.26        6.66      2.35 o
  -4   9  10        4.81        4.26      1.98 o
  -3   9  10       12.81       11.34      2.12 o
  -2   9  10      263.28      225.02      5.39 o
  -1   9  10        1.06        1.94      1.40 o
   0   9  10      132.15      123.56      5.84 o
   1   9  10        1.25       -2.18      2.28 o
   2   9  10       73.57       80.23      5.99 o
   3   9  10      178.84      166.25     11.65 o
  -6  10  10        3.86        2.75      2.94 o
  -5  10  10        2.32        4.87      2.29 o
  -4  10  10       11.22       10.94      2.55 o
  -3  10  10       42.59       25.99      2.76 o
  -2  10  10        8.01        2.15      1.44 o
  -1  10  10       41.29       45.89      2.97 o
   0  10  10      285.01      289.32      8.98 o
   1  10  10      174.66      187.02     17.11 o
   2  10  10      243.58      286.64     16.71 o
   3  10  10       47.09       55.35      9.41 o
  -6  11  10        0.15        3.96      4.20 o
  -5  11  10        1.44       -0.99      2.46 o
  -4  11  10        0.39       -0.33      2.06 o
  -3  11  10        0.15        0.17      1.60 o
  -2  11  10      223.71      195.29      6.57 o
  -1  11  10       56.72       52.12      3.16 o
   0  11  10       38.85       42.04      4.19 o
   1  11  10        1.93       -1.11      2.55 o
   2  11  10       77.15       86.00      6.38 o
   3  11  10       35.87       34.97     10.87 o
  -6  12  10        1.88        5.95      3.22 o
  -5  12  10        0.00        2.62      2.66 o
  -4  12  10       11.54       15.26      2.58 o
  -3  12  10       13.77       13.70      2.51 o
  -2  12  10       35.48       33.26      3.50 o
  -1  12  10        6.14       10.56      1.94 o
   0  12  10       48.78       50.26      4.64 o
   1  12  10        6.24        1.99      2.73 o
   2  12  10       30.68       38.90      6.05 o
   3  12  10       35.74       27.67      6.99 o
  -5  13  10       25.88       22.16      4.15 o
  -4  13  10        5.14        6.00      2.23 o
  -3  13  10       57.35       56.96      4.67 o
  -2  13  10      419.86      381.88     11.96 o
  -1  13  10       37.51       44.15      3.33 o
   0  13  10        1.17       -0.97      2.39 o
   1  13  10       22.63       16.71      3.77 o
   2  13  10       52.46       49.20      7.85 o
   3  13  10        0.86       -3.83      4.88 o
  -5  14  10        7.88        6.61      3.17 o
  -4  14  10       75.19       79.82      5.11 o
  -3  14  10       61.66       52.14      4.07 o
  -2  14  10      169.38      188.76      6.60 o
  -1  14  10        8.82        8.12      2.73 o
   0  14  10       13.04       14.50      3.36 o
   1  14  10       97.63      108.43      6.95 o
   2  14  10       29.80       22.57     13.45 o
  -5  15  10       15.31       12.48      5.62 o
  -4  15  10       64.39       70.45      4.92 o
  -3  15  10        0.11        0.55      1.87 o
  -2  15  10        0.17        1.83      2.02 o
  -1  15  10       14.13       17.59      3.82 o
   0  15  10      149.47      167.40      8.29 o
   1  15  10        3.36       -2.03      3.22 o
   2  15  10        4.08       -2.83      4.63 o
  -5  16  10        3.12        5.37      2.92 o
  -4  16  10        1.34        2.71      2.33 o
  -3  16  10       28.04       27.57      3.37 o
  -2  16  10        2.93        1.50      2.03 o
  -1  16  10       28.02       34.63      5.04 o
   0  16  10      623.82      689.31     19.53 o
   1  16  10        0.01       -4.64      4.64 o
   2  16  10        0.00       -3.62      4.66 o
  -5  17  10       90.09       93.41      7.08 o
  -4  17  10        1.03        3.03      2.43 o
  -3  17  10       12.41       15.21      3.56 o
  -2  17  10       41.36       44.75      4.10 o
  -1  17  10        2.38       -0.81      2.98 o
   0  17  10       23.78       25.27      4.88 o
   1  17  10       14.08       10.34      5.38 o
   2  17  10        0.03       -3.03     12.98 o
  -4  18  10        2.26        2.93      3.73 o
  -3  18  10       26.94       28.92      3.84 o
  -2  18  10        5.57       10.95      3.87 o
  -1  18  10       46.14       36.25      5.47 o
   0  18  10        4.06        8.21      4.51 o
   1  18  10       13.63        7.66      7.76 o
  -4  19  10      152.08      152.34      7.74 o
  -3  19  10       21.74       16.59      3.31 o
  -2  19  10       28.46       23.54      3.50 o
  -1  19  10      142.17      162.08     10.18 o
   0  19  10       32.89       40.58      9.40 o
   1  19  10       72.89       76.87     13.26 o
  -4  20  10       14.76       17.78      3.81 o
  -3  20  10       59.90       65.25      5.27 o
  -2  20  10       28.34       26.70      5.01 o
  -1  20  10      156.61      148.69     12.07 o
   0  20  10        8.16        9.75      6.44 o
   1  20  10        0.72       -5.06      6.19 o
  -3  21  10       22.76       21.29      4.33 o
  -2  21  10        0.03        3.21      3.62 o
  -1  21  10      452.87      478.98     27.47 o
   0  21  10        2.44        2.02      5.98 o
  -2  22  10       18.79       26.24      5.47 o
  -1  22  10        5.58        0.74      6.17 o
   0  22  10       12.08        6.63      6.75 o
  -6   1  11        4.40       -2.07      4.11 o
  -5   1  11       11.92        8.64      1.96 o
  -4   1  11       37.07       35.87      2.87 o
  -3   1  11        8.62        8.12      1.85 o
  -2   1  11     1213.75     1238.03     17.98 o
  -1   1  11       14.92       10.90      2.12 o
   0   1  11       39.84       35.74      3.94 o
   1   1  11       92.14       86.68      6.06 o
   2   1  11       12.17       17.37      4.70 o
   3   1  11        0.00        3.96      3.62 o
  -6   2  11      199.89      211.12     13.60 o
  -5   2  11       26.80       33.81      2.91 o
  -4   2  11       78.34       87.60      4.32 o
  -3   2  11        6.24        4.55      1.72 o
  -2   2  11      645.65      642.74     13.80 o
  -1   2  11      830.17      834.10     13.65 o
   0   2  11        6.20        5.03      2.22 o
   1   2  11      176.22      169.36      8.01 o
   2   2  11        0.21        0.05      2.34 o
   3   2  11      328.77      391.96     13.94 o
  -6   3  11        2.59        0.97      2.12 o
  -5   3  11       27.41       25.02      3.06 o
  -4   3  11       17.44       16.00      2.18 o
  -3   3  11        2.98        1.01      1.53 o
  -2   3  11        4.92        4.00      2.24 o
  -1   3  11      401.83      415.02      8.71 o
   0   3  11      239.30      224.52      8.04 o
   1   3  11       19.52       17.12      3.23 o
   2   3  11       12.12       15.46      3.81 o
   3   3  11        9.22        3.73      6.99 o
  -6   4  11      163.84      172.70      6.59 o
  -5   4  11       76.89       68.79      4.60 o
  -4   4  11       66.75       60.99      3.74 o
  -3   4  11        6.63        8.03      1.90 o
  -2   4  11        5.60        4.76      1.74 o
  -1   4  11     1119.48     1102.78     18.53 o
   0   4  11       26.46       20.47      3.47 o
   1   4  11        8.11        2.81      2.18 o
   2   4  11      100.16       97.57      6.48 o
   3   4  11       60.83       64.84      6.96 o
  -6   5  11       32.31       37.01      5.20 o
  -5   5  11        0.11        0.78      1.81 o
  -4   5  11        5.28        5.83      2.00 o
  -3   5  11      351.07      338.15      9.90 o
  -2   5  11        0.10        0.11      1.48 o
  -1   5  11      107.17      104.72      4.84 o
   0   5  11      115.21      103.16      6.38 o
   1   5  11       90.41       78.69      5.03 o
   2   5  11       69.47       74.57      5.86 o
   3   5  11       34.85       41.93      5.98 o
  -6   6  11        1.75        3.48      2.15 o
  -5   6  11        1.21        1.11      1.97 o
  -4   6  11       96.35       86.62      5.23 o
  -3   6  11      350.44      343.53      7.79 o
  -2   6  11       30.38       28.01      2.78 o
  -1   6  11      156.06      161.44      5.51 o
   0   6  11       18.09       17.44      2.97 o
   1   6  11       31.84       23.71      4.85 o
   2   6  11        0.54        1.49      3.25 o
   3   6  11       56.13       68.39      7.06 o
  -6   7  11        0.33        2.56      2.50 o
  -5   7  11       57.24       63.43      4.65 o
  -4   7  11      375.04      363.81     15.23 o
  -3   7  11      117.93      121.76      8.05 o
  -2   7  11       25.31       21.96      2.51 o
  -1   7  11        8.33       11.73      2.35 o
   0   7  11        2.67        6.06      2.36 o
   1   7  11       39.51       35.10      4.31 o
   2   7  11       19.77       27.11      6.09 o
   3   7  11       95.92       84.94      7.83 o
  -6   8  11        0.37        3.38      2.39 o
  -5   8  11       22.32       21.33      3.12 o
  -4   8  11       63.86       70.73      7.39 o
  -3   8  11       88.64       72.33      4.56 o
  -2   8  11       62.21       56.82      4.55 o
  -1   8  11       58.75       59.20      3.81 o
   0   8  11       40.19       41.53      3.84 o
   1   8  11       90.48      107.30      6.77 o
   2   8  11       51.10       57.14      5.40 o
   3   8  11       82.64       82.77      7.87 o
  -6   9  11       52.84       50.96      4.50 o
  -5   9  11       16.97       12.64      2.79 o
  -4   9  11       22.29       19.17      3.04 o
  -3   9  11      218.41      204.79      7.43 o
  -2   9  11        5.84        4.06      1.72 o
  -1   9  11        2.37       -1.45      1.45 o
   0   9  11       11.19       11.13      2.58 o
   1   9  11       29.21       33.36      4.25 o
   2   9  11       58.48       62.08      8.14 o
   3   9  11        0.62       -1.41      3.75 o
  -6  10  11       14.37       11.67      2.86 o
  -5  10  11        4.15        2.65      2.29 o
  -4  10  11       26.83       23.36      3.33 o
  -3  10  11       33.64       33.74      4.53 o
  -2  10  11       56.33       58.93      4.37 o
  -1  10  11        8.74        4.35      1.76 o
   0  10  11        8.35       11.81      3.15 o
   1  10  11       10.31       10.07      3.93 o
   2  10  11        2.93       -1.76      3.01 o
  -5  11  11      136.17      147.14      7.52 o
  -4  11  11        0.06        1.19      2.12 o
  -3  11  11       67.84       88.39      5.80 o
  -2  11  11       20.79       15.01      2.52 o
  -1  11  11        1.61        0.60      1.65 o
   0  11  11        3.69       -0.88      2.48 o
   1  11  11        1.05        5.49      3.21 o
   2  11  11       23.38       25.11      5.11 o
  -5  12  11      171.07      173.15     10.61 o
  -4  12  11        1.78        1.90      2.29 o
  -3  12  11       33.99       26.86      3.56 o
  -2  12  11       20.40       18.27      2.77 o
  -1  12  11       98.07      116.14      9.98 o
   0  12  11        2.72        1.27      2.68 o
   1  12  11        0.74       -1.99      2.90 o
   2  12  11        1.47       -3.31      3.71 o
  -5  13  11       13.40       12.02      3.11 o
  -4  13  11       44.97       35.10      4.42 o
  -3  13  11       17.62       17.60      2.87 o
  -2  13  11        4.76        7.04      2.23 o
  -1  13  11        0.90       -0.29      3.22 o
   0  13  11        0.00        0.26      2.75 o
   1  13  11        0.13       -1.75      3.33 o
   2  13  11       17.14       24.40      6.64 o
  -5  14  11       35.25       37.71      4.43 o
  -4  14  11       23.70       27.44      4.41 o
  -3  14  11       23.84       12.68      2.79 o
  -2  14  11        2.88        0.18      1.86 o
  -1  14  11       44.41       57.46      6.00 o
   0  14  11        6.93       13.00      3.61 o
   1  14  11       80.85       84.76      7.22 o
   2  14  11       81.88       94.92     11.60 o
  -5  15  11      118.79      109.64      7.07 o
  -4  15  11       37.66       47.01      4.85 o
  -3  15  11       65.17       60.22      4.68 o
  -2  15  11       43.67       49.30      4.26 o
  -1  15  11      119.28      139.19      9.13 o
   0  15  11      133.26      136.19      7.81 o
   1  15  11       54.13       54.65     10.70 o
   2  15  11       18.26       14.59      7.07 o
  -4  16  11        9.66       16.21      3.58 o
  -3  16  11       14.23       15.84      3.16 o
  -2  16  11       14.46       15.59      2.96 o
  -1  16  11        2.39        0.34      3.24 o
   0  16  11        0.07       -2.02      3.26 o
   1  16  11        8.11       -0.23      4.83 o
  -4  17  11       65.56       64.09      5.76 o
  -3  17  11       68.35       73.57      5.25 o
  -2  17  11       58.87       55.62      5.51 o
  -1  17  11        7.16        5.08      4.60 o
   0  17  11        1.28       -0.47      3.61 o
   1  17  11      146.13      139.87     11.91 o
  -4  18  11       76.10       75.99      5.67 o
  -3  18  11       92.04       92.46      6.77 o
  -2  18  11       12.45       13.32      4.29 o
  -1  18  11       21.20       21.19      4.97 o
   0  18  11       21.23       10.75      7.86 o
   1  18  11       29.46       27.10      9.98 o
  -3  19  11       18.01       17.69      3.46 o
  -2  19  11       28.18       40.16      5.92 o
  -1  19  11        6.43        8.57      4.33 o
   0  19  11       19.01        8.81      7.48 o
  -3  20  11       20.98       23.78      3.91 o
  -2  20  11       63.00       63.49      7.20 o
  -1  20  11      469.82      453.36     19.47 o
   0  20  11      143.20      147.65     17.04 o
  -2  21  11      182.43      205.01     12.49 o
  -1  21  11       30.50       30.88      9.19 o
  -6   0  12      216.14      214.43     12.42 o
  -5   0  12      147.84      151.59      8.34 o
  -4   0  12      114.78      118.98      7.55 o
  -3   0  12       64.43       69.66      5.98 o
  -2   0  12     2140.68     2133.23     39.91 o
  -1   0  12      344.03      337.38     11.39 o
   0   0  12        5.24       -0.93      2.90 o
   1   0  12      348.61      359.67     15.91 o
   2   0  12       11.82        9.21      6.64 o
   3   0  12       22.22        9.61      8.35 o
  -6   1  12        3.99       -2.28      2.28 o
  -5   1  12       92.84       91.86      4.69 o
  -4   1  12        0.40        2.54      1.67 o
  -3   1  12       81.42       88.26      4.64 o
  -2   1  12      125.07      132.44      6.32 o
  -1   1  12       17.34       14.56      2.48 o
   0   1  12        0.02       -0.69      2.07 o
   1   1  12       18.11       23.78      3.67 o
   2   1  12       27.61       23.44      4.47 o
   3   1  12      427.14      460.12     19.86 o
  -6   2  12       18.00       18.98      4.00 o
  -5   2  12        1.35        4.50      2.34 o
  -4   2  12      342.28      341.55      8.03 o
  -3   2  12       79.33       77.14      4.33 o
  -2   2  12      353.64      350.95      8.20 o
  -1   2  12      231.31      227.25      7.48 o
   0   2  12      253.87      261.89     14.84 o
   1   2  12        5.29        1.66      2.64 o
   2   2  12        5.12        9.46      3.72 o
   3   2  12       45.79       59.93      8.88 o
  -6   3  12        0.06        1.43      2.32 o
  -5   3  12        3.87        0.97      2.10 o
  -4   3  12       16.36        8.65      2.19 o
  -3   3  12      174.38      180.25      6.03 o
  -2   3  12        2.72        3.70      1.98 o
  -1   3  12        5.84        4.54      1.97 o
   0   3  12        2.37        0.17      2.28 o
   1   3  12       30.70       27.45      3.91 o
   2   3  12        1.09        2.47      3.44 o
  -6   4  12       47.81       49.61      5.18 o
  -5   4  12        0.76        1.23      2.09 o
  -4   4  12       48.80       44.49      3.47 o
  -3   4  12        0.88        0.25      1.80 o
  -2   4  12       10.44        7.84      2.03 o
  -1   4  12        2.48        1.10      1.83 o
   0   4  12      311.08      326.16     10.39 o
   1   4  12       25.58       22.15      3.74 o
   2   4  12        3.46        2.69      3.37 o
  -6   5  12        3.88        4.60      2.53 o
  -5   5  12       29.86       32.05      3.90 o
  -4   5  12        9.96        8.77      2.42 o
  -3   5  12       99.74      123.38      5.46 o
  -2   5  12      195.64      208.16      6.32 o
  -1   5  12        9.12        7.49      2.18 o
   0   5  12      148.58      159.93      9.85 o
   1   5  12      247.96      248.00      9.38 o
   2   5  12       27.14       25.88      5.01 o
  -6   6  12        6.56        9.36      2.98 o
  -5   6  12        3.97        5.17      2.54 o
  -4   6  12        0.04        2.19      2.05 o
  -3   6  12        0.04       -0.26      1.75 o
  -2   6  12       72.88       74.94      4.41 o
  -1   6  12       93.41       91.19      4.81 o
   0   6  12       16.34       19.65      3.57 o
   1   6  12      144.41      161.72      9.96 o
   2   6  12      144.07      167.98     10.73 o
  -6   7  12        0.16        0.05      3.58 o
  -5   7  12       22.24       20.60      7.29 o
  -4   7  12       45.27       44.99      4.29 o
  -3   7  12       24.24       21.03      2.66 o
  -2   7  12       15.14       10.94      2.87 o
  -1   7  12       69.34       68.54      4.27 o
   0   7  12      212.31      209.07      8.39 o
   1   7  12        2.89        0.94      3.17 o
   2   7  12        0.35       -0.90      3.18 o
  -5   8  12        2.39        1.53      2.20 o
  -4   8  12        1.63       -0.80      2.24 o
  -3   8  12        0.38       -1.07      2.14 o
  -2   8  12       95.93       96.84      4.97 o
  -1   8  12       27.78       25.53      2.97 o
   0   8  12        6.03        1.31      2.52 o
   1   8  12        2.45        3.49      3.47 o
   2   8  12       43.52       54.44      5.99 o
  -5   9  12       15.03       14.38      5.20 o
  -4   9  12       29.42       26.09      3.64 o
  -3   9  12        0.11       -0.50      2.20 o
  -2   9  12        3.65        2.19      1.90 o
  -1   9  12       80.39       80.39      5.86 o
   0   9  12        5.93        5.79      2.88 o
   1   9  12       40.37       37.67      4.80 o
   2   9  12       13.26       18.78      5.30 o
  -5  10  12       52.70       57.23      6.28 o
  -4  10  12       27.52       22.03      3.41 o
  -3  10  12       17.12       18.51      3.26 o
  -2  10  12        5.91        6.01      2.39 o
  -1  10  12        3.45        2.97      2.50 o
   0  10  12      125.95      126.41     11.23 o
   1  10  12        6.35        2.80      3.26 o
   2  10  12       19.55       19.02      4.28 o
  -5  11  12       11.99        6.59      2.82 o
  -4  11  12       14.52       22.15      3.96 o
  -3  11  12        0.36        0.03      2.36 o
  -2  11  12        2.06        3.18      2.48 o
  -1  11  12        8.01        6.66      2.77 o
   0  11  12       12.53       16.06      3.66 o
   1  11  12        3.45        2.65      3.20 o
   2  11  12       19.58       25.91      5.19 o
  -5  12  12        4.43        7.61      2.84 o
  -4  12  12       23.81       23.76      3.68 o
  -3  12  12       38.95       29.99      4.38 o
  -2  12  12       12.78       19.64      3.59 o
  -1  12  12        5.35        7.01      3.97 o
   0  12  12       33.23       30.19      4.88 o
   1  12  12        4.06        2.80      3.39 o
   2  12  12        1.07       -3.15      3.91 o
  -5  13  12        5.04        5.71      2.87 o
  -4  13  12        1.10        0.98      2.59 o
  -3  13  12        0.59        2.77      2.57 o
  -2  13  12        3.93        2.10      2.66 o
  -1  13  12        0.20       -4.20      4.32 o
   0  13  12       34.30       36.96      4.78 o
   1  13  12       13.51       11.82      5.27 o
  -4  14  12        0.54        4.65      2.74 o
  -3  14  12        1.13       -0.47      2.49 o
  -2  14  12        0.47       -0.61      2.51 o
  -1  14  12        3.48       -0.50      3.35 o
   0  14  12      224.80      249.77     10.41 o
   1  14  12       72.99       82.08      6.80 o
  -4  15  12        0.55        1.79      2.76 o
  -3  15  12       15.06       17.96      3.60 o
  -2  15  12        0.12        2.15      2.90 o
  -1  15  12       54.58       59.33      6.63 o
   0  15  12       14.50        3.73      4.40 o
   1  15  12       65.00       53.43      6.89 o
  -4  16  12       20.68       29.20      4.39 o
  -3  16  12       14.25       16.71      3.68 o
  -2  16  12      107.75      120.60      8.95 o
  -1  16  12       18.62       20.10      5.09 o
   0  16  12        2.41        1.82      4.54 o
   1  16  12        5.51       -2.79      8.55 o
  -3  17  12       74.78      101.55      7.31 o
  -2  17  12       31.49       43.98      6.07 o
  -1  17  12       15.34       19.47      5.15 o
   0  17  12       12.02       13.08      6.79 o
  -3  18  12      175.93      194.64      9.98 o
  -2  18  12        1.61        3.65      3.73 o
  -1  18  12       35.79       41.94      6.52 o
   0  18  12       27.65       32.50      9.91 o
  -2  19  12      274.56      273.44     16.97 o
  -1  19  12       27.63       17.70      5.17 o
  -5   1  13        2.43        4.36      2.14 o
  -4   1  13        9.54        6.65      2.15 o
  -3   1  13       44.51       50.03      3.87 o
  -2   1  13        5.30        8.48      2.32 o
  -1   1  13       16.04       14.82      2.65 o
   0   1  13        0.28       -1.63      2.19 o
   1   1  13        9.08        5.87      2.98 o
   2   1  13      160.91      187.14     19.62 o
  -5   2  13      120.34      118.69      6.58 o
  -4   2  13       68.14       59.92      4.15 o
  -3   2  13       19.66       17.43      2.68 o
  -2   2  13      865.92      864.29     20.49 o
  -1   2  13        2.86        5.14      2.19 o
   0   2  13      157.61      174.67      8.98 o
   1   2  13        0.84        2.99      2.67 o
   2   2  13      540.49      717.90     37.34 o
  -5   3  13      144.49      138.53      7.97 o
  -4   3  13        6.48        4.73      2.14 o
  -3   3  13        8.15       11.26      2.56 o
  -2   3  13        1.08        1.47      2.02 o
  -1   3  13      224.05      230.47      7.68 o
   0   3  13       39.18       36.73      4.45 o
   1   3  13        1.46        1.50      2.70 o
   2   3  13       97.05       99.08     12.50 o
  -5   4  13        9.85       10.28      2.87 o
  -4   4  13       35.78       32.02      3.33 o
  -3   4  13      158.06      164.86      7.53 o
  -2   4  13      107.25      116.54      5.64 o
  -1   4  13        0.14       -0.28      2.44 o
   0   4  13        2.38       -1.72      2.43 o
   1   4  13        1.41        0.39      2.62 o
   2   4  13       26.03       33.17      5.39 o
  -5   5  13        0.42        2.31      2.46 o
  -4   5  13       66.89       49.28      4.59 o
  -3   5  13      823.12      782.52     15.25 o
  -2   5  13       22.27       15.61      2.69 o
  -1   5  13       18.35       19.19      3.58 o
   0   5  13      174.00      163.80      8.68 o
   1   5  13      159.81      183.44     10.96 o
   2   5  13       97.57      115.80      9.14 o
  -5   6  13       19.92       15.47      3.12 o
  -4   6  13       25.01       19.69      3.34 o
  -3   6  13      226.61      220.55      6.90 o
  -2   6  13        0.05        0.61      1.85 o
  -1   6  13      190.43      178.61      8.63 o
   0   6  13      129.66      128.65      7.81 o
   1   6  13       10.04       11.44      6.10 o
   2   6  13        0.94        8.61      4.42 o
  -5   7  13       12.41       14.93      3.54 o
  -4   7  13       11.36        5.77      2.73 o
  -3   7  13       64.70       58.61      4.19 o
  -2   7  13       45.52       43.30      3.70 o
  -1   7  13      113.86      114.61      9.68 o
   0   7  13       31.07       23.13      3.99 o
   1   7  13       17.06       18.61      4.64 o
   2   7  13        7.70        9.42      4.05 o
  -5   8  13        0.28        0.53      2.33 o
  -4   8  13        0.00       -1.30      2.19 o
  -3   8  13        5.26        1.24      2.45 o
  -2   8  13       25.02       21.28      2.91 o
  -1   8  13        8.80        8.48      3.07 o
   0   8  13       79.82       77.14      6.68 o
   1   8  13       60.35       66.76     11.12 o
  -5   9  13       16.00       24.59      3.75 o
  -4   9  13       23.83       15.91      3.60 o
  -3   9  13      156.79      146.51      7.89 o
  -2   9  13       14.16       12.21      2.67 o
  -1   9  13       83.75       75.34      6.04 o
   0   9  13       60.42       62.61      5.76 o
   1   9  13      221.00      254.72     14.67 o
  -5  10  13       40.49       33.14      4.29 o
  -4  10  13       11.58        6.37      2.87 o
  -3  10  13        3.25        4.35      2.66 o
  -2  10  13       38.38       48.72      4.43 o
  -1  10  13       71.43       85.63      6.45 o
   0  10  13       45.43       45.15      6.27 o
   1  10  13       10.35       10.19      4.40 o
  -5  11  13      119.80      132.17     12.69 o
  -4  11  13        4.04        4.02      2.80 o
  -3  11  13        2.15        0.22      2.49 o
  -2  11  13       70.37       81.36      6.28 o
  -1  11  13      150.90      167.94     12.02 o
   0  11  13        2.98        2.02      3.82 o
   1  11  13        4.83        1.35      4.10 o
  -4  12  13        0.01        0.11      2.60 o
  -3  12  13       52.81       47.40      5.06 o
  -2  12  13       28.97       32.63      4.58 o
  -1  12  13       74.77       75.98     10.65 o
   0  12  13        5.43        2.31      5.41 o
   1  12  13        0.08        0.82      3.86 o
  -4  13  13       21.21       28.73      4.31 o
  -3  13  13        0.10        1.06      2.85 o
  -2  13  13       43.55       56.74      5.55 o
  -1  13  13       41.61       47.98      8.53 o
   0  13  13       66.06       71.07      7.59 o
   1  13  13       14.63       10.72     11.02 o
  -4  14  13        6.01        4.82      3.05 o
  -3  14  13        0.31       -0.02      2.80 o
  -2  14  13        1.24        8.01      5.77 o
  -1  14  13       35.84       25.74      7.07 o
   0  14  13        1.25       -2.20      4.68 o
  -3  15  13       94.87      111.33      7.63 o
  -2  15  13       22.46       36.51      7.77 o
  -1  15  13       68.34      102.42     11.49 o
   0  15  13        3.03        2.66      5.79 o
  -3  16  13       51.93       57.14      6.01 o
  -2  16  13       21.03       12.97      6.46 o
  -1  16  13      209.04      240.94     17.12 o
  -2  17  13      122.51      152.30     14.07 o
  -1  17  13        0.35       -3.58      5.24 o
  -5   0  14       75.57       82.54      7.10 o
  -4   0  14        0.62        0.42      3.07 o
  -3   0  14      100.23      117.00      8.32 o
  -2   0  14       99.08       85.23      7.23 o
  -1   0  14      385.49      394.00     25.88 o
   0   0  14       39.94       27.88      6.38 o
   1   0  14       64.45       73.78     13.50 o
  -5   1  14        9.45        8.89      2.67 o
  -4   1  14      149.94      141.34      6.49 o
  -3   1  14       19.11       17.15      2.85 o
  -2   1  14      230.52      240.61     14.45 o
  -1   1  14       13.11        8.07      3.75 o
   0   1  14       96.71      103.52      7.23 o
   1   1  14        0.04       -0.67      3.52 o
  -5   2  14       40.76       47.31      8.39 o
  -4   2  14        1.81       -0.75      2.07 o
  -3   2  14       84.37       74.75      4.85 o
  -2   2  14        0.35       -1.03      2.11 o
  -1   2  14       42.78       31.50      4.92 o
   0   2  14       67.47       74.68      6.36 o
   1   2  14      215.37      236.54     16.79 o
  -5   3  14       22.65       22.90      4.50 o
  -4   3  14      131.65      137.40      6.36 o
  -3   3  14        4.39        3.21      2.39 o
  -2   3  14        2.09        2.36      2.26 o
  -1   3  14        0.10        1.69      2.80 o
   0   3  14        1.06       -1.90      2.62 o
   1   3  14       36.76       41.97      5.13 o
  -5   4  14        8.34       10.02      3.62 o
  -4   4  14        5.63        0.89      2.46 o
  -3   4  14      127.82      118.34      6.49 o
  -2   4  14       13.57        8.67      2.50 o
  -1   4  14        0.77       -0.91      2.62 o
   0   4  14      146.48      162.99     10.70 o
   1   4  14       21.94       28.06      4.39 o
  -5   5  14        1.48        0.68      2.47 o
  -4   5  14        4.59        4.65      2.82 o
  -3   5  14      205.22      208.49      8.68 o
  -2   5  14       11.55        7.52      2.57 o
  -1   5  14        4.85       -0.72      2.69 o
   0   5  14        9.86       14.50      7.40 o
   1   5  14       69.60       68.35      7.45 o
  -5   6  14        0.87       -0.68      2.43 o
  -4   6  14      111.69      108.07      6.89 o
  -3   6  14      450.38      446.69     11.34 o
  -2   6  14        9.50       11.28      2.83 o
  -1   6  14       27.31       24.61      5.13 o
   0   6  14        1.84        0.91      2.97 o
   1   6  14        5.76       11.01      5.43 o
  -5   7  14        3.02        3.16      2.76 o
  -4   7  14       29.54       25.00      3.94 o
  -3   7  14        0.72        4.95      2.58 o
  -2   7  14      121.46      136.90      6.48 o
  -1   7  14       28.32       20.18      3.95 o
   0   7  14       37.65       34.68      4.81 o
   1   7  14        0.10        2.06      3.78 o
  -4   8  14        1.81       -2.21      2.46 o
  -3   8  14        0.06       -2.53      2.53 o
  -2   8  14      162.93      172.99     10.36 o
  -1   8  14      113.99      113.98     10.36 o
   0   8  14        3.48        8.66      3.32 o
   1   8  14        3.71        4.41      4.21 o
  -4   9  14      372.57      381.34     18.60 o
  -3   9  14       70.30       77.50      7.04 o
  -2   9  14       21.47       23.20      3.76 o
  -1   9  14       12.22        5.95      3.18 o
   0   9  14        3.79        3.32      3.88 o
  -4  10  14        4.71        7.90      3.31 o
  -3  10  14        1.27        3.03      2.82 o
  -2  10  14       27.52       23.81      4.26 o
  -1  10  14       44.07       49.08      5.37 o
   0  10  14        7.80       -0.15      3.90 o
  -4  11  14      128.99      124.07     10.24 o
  -3  11  14        0.41        0.77      3.03 o
  -2  11  14       22.41       27.39      4.50 o
  -1  11  14       91.22       89.21     11.46 o
   0  11  14        1.45        0.82      3.93 o
  -4  12  14        0.52       -0.24      2.89 o
  -3  12  14        3.83        2.26      3.12 o
  -2  12  14      134.35      157.16     21.36 o
  -1  12  14        2.22        3.54      5.29 o
   0  12  14       29.22       36.28      5.97 o
  -3  13  14       98.20      104.58      7.44 o
  -2  13  14        1.02       -0.61      5.01 o
  -1  13  14        3.38       -1.95      5.19 o
  -3  14  14       35.12       31.78      4.84 o
  -2  14  14       13.91       23.44      7.10 o
  -1  14  14       12.25       16.47      6.87 o
  -4   1  15        1.21       -1.12      2.39 o
  -3   1  15       11.21        9.68      2.78 o
  -2   1  15       10.26        4.76      2.65 o
  -1   1  15        0.10        0.65      3.11 o
   0   1  15       12.71        3.47      3.24 o
  -4   2  15        0.72        1.44      2.48 o
  -3   2  15        6.98        6.23      2.64 o
  -2   2  15       83.82       79.32      5.27 o
  -1   2  15      137.35      157.34      9.29 o
   0   2  15       26.73       39.55      5.29 o
  -4   3  15        1.65        3.56      2.84 o
  -3   3  15       14.24       11.73      3.03 o
  -2   3  15       23.66       16.35      3.24 o
  -1   3  15        9.88        4.51      3.22 o
   0   3  15        2.19        1.56      2.95 o
  -4   4  15       28.46       22.68      3.70 o
  -3   4  15      313.59      322.28      9.87 o
  -2   4  15        2.20        0.90      2.42 o
  -1   4  15       23.98       21.08      4.28 o
   0   4  15        0.59        4.22      3.27 o
  -4   5  15        6.34        8.48      3.24 o
  -3   5  15       16.26       15.24      3.18 o
  -2   5  15        0.38        1.03      2.46 o
  -1   5  15       15.48       20.32      4.15 o
   0   5  15      103.88      125.90      9.83 o
  -4   6  15       27.11       20.79      3.97 o
  -3   6  15       59.16       49.68      4.47 o
  -2   6  15       14.68       14.34      3.14 o
  -1   6  15        4.68        2.72      3.30 o
   0   6  15        9.30       13.46      3.94 o
  -4   7  15        0.03        0.20      2.85 o
  -3   7  15       34.62       47.63      5.29 o
  -2   7  15        0.37       -3.27      3.27 o
  -1   7  15       16.40        9.90      5.11 o
   0   7  15       21.32       30.15      4.92 o
  -4   8  15        4.99        7.83      3.49 o
  -3   8  15       38.71       38.60      5.92 o
  -2   8  15        3.50        1.88      3.30 o
  -1   8  15       32.03       33.27      4.95 o
  -3   9  15        1.01       -1.53      3.03 o
  -2   9  15        0.02       -2.53      3.82 o
  -1   9  15      133.70      143.42      9.05 o
  -3  10  15        9.03        7.01      3.66 o
  -2  10  15        0.22        0.78      5.22 o
  -1  10  15       72.80       70.68      6.63 o
  -2  11  15      263.50      310.06     37.40 o
  -3   0  16        5.65        4.19      4.21 o
  -2   0  16        0.01       -2.87      5.06 o
  -1   0  16       65.35       85.73     15.19 o
  -3   1  16        0.23       -2.12      2.62 o
  -2   1  16        2.27        0.23      3.49 o
  -1   1  16       35.51       32.81      5.28 o
  -3   2  16       13.73        8.09      3.42 o
  -2   2  16       13.21        4.48      4.07 o
  -1   2  16       31.61       27.06      4.98 o
  -3   3  16        0.01       -2.51      2.51 o
  -2   3  16        0.49       -3.52      3.52 o
  -1   3  16       52.26       45.43      5.77 o
  -3   4  16        8.38        6.70      2.93 o
  -2   4  16      168.60      169.10     11.62 o
  -3   5  16       11.16        8.47      3.06 o
  -2   5  16       45.28       45.96      5.73 o
  -2   6  16       59.15       50.18      6.73 o
 
